# Supplementary material for: Five-year survival rate and prognostic factors in women with breast cancer treated at a reference hospital in the Brazilian Amazon
Source: PLoS One. 2022 Nov 17;17(11):e0277194. doi: 10.1371/journal.pone.0277194 (PMC9671322; doi:10.1371/journal.pone.0277194)
Supplement: S1 Data — (XLSX) [file pone.0277194.s001.xlsx]

## Sheet: Geral
Subject	Age	Skin color	Education	Marital status	Place of residence	Smoking	Origin	Clinical stage	Histological type	Lymph node involvement	Tumor Size	Metastasis	Time between diagnosis and treatment	Surgery	Radiotherapy	Chemotherapy	Hormone Therapy	Survival time (Months)	Outcome	Included	Cause of exclusion
1	3				1	0	1		1				2	1	1	1	2	60	0	1
2	3	2	2	2	2	0	1	1	1	0	2	0	2	1	1	1	2	60	0	1	0
3	3	2	1	2	2	1	1	2	1	1	2	0	1	2	2	1	2	60	0	1	0
4	3	2	2	2	1	0	0	1	1	0	1	0	2	2	1	2	1	60	0	1	0
5	3	2	1	2	2	1	1	2	1				2	1	2	1	2	60	0	1	0
6	3	2	1	2	1	1	0	1	1	0	1	0	2	2	2	2	1	60	0	1	0
7	3	2	1	2	2	0	1	1	1	0	2	0	1	1	1	1	1	60	0	1	0
8	3	2	2	2	1	0	1	1	1	0	2	0	1	1	2	1	1	60	0	1	0
9	3	2	1	1	1	0	1	1	1			0	1	1	1	1	1	60	0	1	0
10	3	2	1	2	1	0	1	1	1	1	2	0	2	1	2	1	2	60	0	1	0
11	3	2	2	2	1	0	1	2	1	1	2	0	2	2	1	1	2	60	0	1	0
12	3	2	2	4	1	0	1	2	1	1	2	0	1	2	1	1	1	60	0	1	0
13	3	1	1	2	1	0	1	1	3	0	2	0	1	2	2	1	2	60	0	1	0
14	4	2	1	3	1	0	0	1	3	0	2	0	2	2	1	2	2	60	0	1	0
15	4	2	1	2	1	0	0	1	1	0	1	0	2	2	1	1	2	60	0	1	0
16	3	2	2	2	1	1	0	1	1	0	1	0	2	2	1	2	1	60	0	1	0
17	3	2	2	1	1	0	0	1	1			0	2	2	1	1	2	60	0	1	0
18	3	2	1	2	2	1	1	2	1	0	2	0	2	1	1	1	2	60	0	1	0
19	3	2	1		1	0	1	1	1	0	2	0	2	1	1	1	2	60	0	1	0
20	4	2	1	2	1	1	1	2	1	1	2	1	2	1	2	1	2	60	0	1	0
21	3	2	1	4	1	0	1	2	1	1	2	0	2	2	1	1	2	60	0	1	0
22	3	2	2	2	1	0	0	1	1	0	1	0	2	2	2	1	2	60	0	1	0
23	3	2	2	2	1	0	0	1	3	0	2	0	2	2	2	2	1	60	0	1	0
24	3	2	1	3	1	1	1	2	1	1	2	0	2	1	2	1	2	60	0	1	0
25	4	2	1	2	2	0	0	2	1	1	2	0	1	2	1	1	1	60	0	1	0
26	3	2	2	2	1	1	0	1	1	0	1	0	2	2	1	2	1	60	0	1	0
27	3	2	1	4	1	0	0	1	1	0	2	0	2	1	1	2	2	60	0	1	0
28	4	2	2	4	1	0	1	2	1	0	2	0	1	1	1	1	2	60	0	1	0
29	4	2	2	3	1	0	0	1	1	0	1	0	2	2	1	1	1	60	0	1	0
30	3	1	2	1	1	0	0	1	1	0	2	0	1	2	2	1	2	60	0	1	0
31	3	2	2	2	2	0	0	1	1	0	2	0	2	2	1	2	2	60	0	1	0
32	4	2	1	2	1	1	1	1	1	0	2	0	2	2	1	1	1	60	0	1	0
33	3	2	2	2	1	1	1	1	1			0	2	2	2	1	2	60	0	1	0
34	4	1	1	3	2	0	1	2	1	1	2	0	1	2	2	1	2	60	0	1	0
35	4	2	2	2	1	0	1	1	3	0	1	0	1	1	2	2	1	60	0	1	0
36	1	2	1		2	0	1	1	1			0	2	1	2	1	2	60	0	1	0
37	2	2	2	1	1	1	1	1	3	0	1	0	2	1	2	1	2	60	0	1	0
38	3	2	2	4	1	0	0	1	1	1	2	0	2	2	2	1	2	60	0	1	0
39	4	2	1	3	2	1	1	1	1			0	1	1	2	1	1	60	0	1	0
40	4	2	1	3	1	0	0	2	1	1	2	0	2	2	1	1	2	60	0	1	0
41	3	2	1	2	1	1	1	2	1	1	2	0	1	1	2	1	2	60	0	1	0
42	4	2	1	3	1	1	0	1	1			0	2	2	1	2	1	60	0	1	0
43	4	2	1	2	1	1	1	1	1	0	1	0	2	2	1	1	2	60	0	1	0
44	4	2	1	1	1	0	1	1	1			0	2	1	1	1	2	60	0	1	0
45	4	2	1	3	1	0	1	1	3	1	2	0	2	2	1	2	1	60	0	1	0
46	2	2	2	2	1	1	1	2	1	1	2	0	2	1	2	1	2	60	0	1	0
47	2	2	1	2	2	0	0	1	1	1	2		1	1	2	1	2	60	0	1	0
48	3	2		2	2	1	1	2	3				1	1	2	1	2	60	0	1	0
49	3	2	1	4	2	0	0	1	1	0	2	0	2	2	2	1	2	60	0	1	0
50	3	2	1	3	1	0	1	1	1	1	2	0	2	1	1	1	2	60	0	1	0
51	3	2			1	1	1	1	1	0	2	0	1	1	2	2	1	60	0	1	0
52	3	2	1	1	1		1	2	1	1	2	0	1	1	1	1	1	60	0	1	0
53	3	2	1	2	2	1	1	2	1	0	2	1	1	1	2	1	2	60	0	1	0
54	3	2	2	2	1	0	1	1	1	0	1	0	1	1	1	1	2	60	0	1	0
55	3	2	1	2	1	0	1	1	1	1	2		2	1	2	1	2	60	0	1	0
56	4	2	1	3	2		1	2	1	0	2	0	2	1	2	1	2	60	0	1	0
57	4	2		2	2	0	0	2	1				2	1	2	2	2	5	1	1	0
58	2	2	2	2	2	0	0	2	1	1	2		1	1	2	1	2	60	0	1	0
59	4	1	1	2	1	0	0	1	1	0	1	0	2	2	2	2	1	60	0	1	0
60	3	2	2	1	1		1	2	1	1	1	0	1	1	1	1	2	60	0	1	0
61	2	2	2	2	1	0	0	1	3	0	1	0	2	2	1	2	1	60	0	1	0
62	4	2	1	4	1	0	1	1	3	0	2	0	2	1	2	1	2	60	0	1	0
63	3	1	2	2	1	0	1	2	3	1	2		2	1	2	1	1	60	0	1	0
64	2	2	2	2	1	0	0	2	1	1	2	0	1	2	1	1	2	16	1	1	0
65	3	2	2		1		0	2	1	1	2		1	2	2	1	2	60	0	1	0
66	3	2	1	2	1	0	1	2	1	1	2	0	1	1	1	1	2	60	0	1	0
67	1	2	1	2	2	0	0	2	1	1	2	0	2	1	2	1	2	60	0	1	0
68	3	2	1	2	1	1	1	2	1	1	2	0	2	2	1	1	2	60	0	1	0
69	3	2	2	2	1	0	0	1	1	0	1	0	2	2	1	1	2	60	0	1	0
70	4	1	1	2	1	0	0	1	1	0	2	0	2	2	1	1	2	60	0	1	0
71	3	2	2	4	1	0	1	1	1	0	2	0	1	1	1	1	2	60	0	1	0
72	3	2	1	2	2	0	1	1	1	0	2	0	1	1	1	1	1	60	0	1	0
73	4	2	1	2	2	1	1	1	3	0	1	0	1	1	2	2	1	60	0	1	0
74	2	2	2	2	1	0	1	1	3	0	2	0	2	1	2	1	2	60	0	1	0
75	2	2	1	2	1	0	1	1	1	1	2	0	2	1	2	1	2	60	0	1	0
76	3	2	1	2	1	1	0	2	3	1	2	0	2	2	2	2	1	60	0	1	0
77	4	2	1	2	1	1	1	2	1	1	2	0	1	1	1	2	2	60	0	1	0
78	2	2	2	2	2	1	1	1	1	0	2	0	1	1	1	1	1	60	0	1	0
79	3	2	2	2	1	0	0	1	1	0	2	0	2	2	1	2	1	60	0	1	0
80	4	2	1	3	1	0	0	1	1	0	1	0	2	2	1	2	1	60	0	1	0
81	3	2	1	2	1	1	1	1	1	0	2	0	2	1	2	1	2	60	0	1	0
82	4	2	1	3	1	0	1	1	2	0	1	0	1	1	1	2	1	60	0	1	0
83	4	2	1	3	1	0	1	1	1	0	2	0	1	1	2	2	2	11	1	1	0
84	3	2	2	1	1	1	1	1	1	0	1	0	2	2	1	1	2	60	0	1	0
85	4	2	1	2	1	1	1	2	1				1	1	2	2	2	17	1	1	0
86	4	2	1	3	1	0	1	1	1	0	2	0	1	1	2	2	2	11	1	1	0
87	4	1	1	2	1	0	1	1	1	1	2	0	2	2	2	1	2	60	0	1	0
88	4	2	1	4	1	0	1	2	3	1	2	0	1	1	1	1	2	60	0	1	0
89	3	2	1	2	1	1	1	1	1	1	2	0	2	1	1	2	2	60	0	1	0
90	3	2	2	2	1	0	0	2	1				2	2	1	2	2	60	0	1	0
91	4	2	1	2	1	0	0	1	1	0	2	0	1	2	1	1	2	60	0	1	0
92	3	2	1	4	2	0	1	1	1	0	2	0	2	1	1	1	2	60	0	1	0
93	4	2	1	3	1		1	1	1	0	1	0	2	1	2	2	2	60	0	1	0
94	3	2	1	2	1	0	1	1	1	1	2	0	2	1	1	2	2	60	0	1	0
95	3	2	2	2	1	1	1	1	3	0	2	0	2	1	2	2	2	60	0	1	0
96	3	2	1	3	1	1	1	2	1	0	2	0	1	1	1	1	1	60	0	1	0
97	3	2	2	2	2	0	0	1	3	0	1	0	2	2	2	2	1	60	0	1	0
98	3	2	1	4	1	0	1	2	1				2	1	2	1	1	60	0	1	0
99	4	2	1	3	1	0	1	2	1	0	2	0	1	1	1	1	2	60	0	1	0
100	3	2	2	1	1	0	0	1	1	1	2	0	2	2	1	2	2	60	0	1	0
101	3	2	1	2	2	0	0	2	1	1	2	0	2	1	2	1	2	60	0	1	0
102	3	2	2	2	1		0	1	2	0	1	0	1	2	1	2	2	60	0	1	0
103	2	2		2	2	1	1	1	1	0	2	0	1	2	2	1	1	60	0	1	0
104	4	2	1	3	1	1	0	1	1	1	2	0	2	2	1	2	2	60	0	1	0
105	2	2		1	1	0	1	1	3	0	1	0	2	1	2	2	2	60	0	1	0
106	4	2	1	1	1	0	1	1	1			0	1	1	2	1	1	60	0	1	0
107	2	2		2	1	1	0	1	1	1	1	0	2	2	2	2	1	60	0	1	0
108	2	2	2	4	2	0	0	2	1	1	2	0	2	1	1	1	2	60	0	1	0
109	3	2		3	1	1	1	1	1			0	2	1	1	2	1	60	0	1	0
110	3	2		1	2	0	0	1	3			0	2	2	2	2	1	60	0	1	0
111	4	2		1	1		0	2	3	1	2		1	2	1	1	2	60	0	1	0
112	4	2	1		1	0	1	1	1	0	1	0	1	1	2	1	1	60	0	1	0
113	4	2	2	1	1	0	0	1	1	0	2	0	2	2	2	2	1	60	0	1	0
114	3	2	2	2	1	1	0	1	1	1	2		2	2	1	1	1	60	0	1	0
115	3	2		2	1		1	2	1				2	1	2	2	2	60	0	1	0
116	2	2		2	1		0	1	3			0	2	2	2	2	2	60	0	1	0
117	2	2	1	2	2	0	1	2	1	1	2	0	1	1	1	2	2	12	1	1	0
118	3	2		1	1	1	1	2	1	1	2	0	1	1	1	1	2	60	0	1	0
119	3	2	1	1	2	0	1	1	1	0	2	0	2	1	2	1	1	60	0	1	0
120	3	2	1	2	1	0	1	2	1	1	2	0	1	1	1	1	1	60	0	1	0
121	3	2	1	2	2	1	1	2	1	1	2	1	2	1	1	1	1	27	1	1	0
122	3	2	1	2	2	0	0	1	1	0	2	0	2	1	1	1	2	60	0	1	0
123	4	2	2	1	1	0	0	1	1	0	2	0	1	2	2	2	1	60	0	1	0
124	4	2	1	3	1	1	1	2	1	1	2	0	1	1	1	1	1	60	0	1	0
125	3	2	1	2	2	0	1	2	1	1	2		2	2	2	1	2	4	1	1	0
126	3	2	1	2	1	0	1	2	1	1	2	1	2	2	1	1	2	20	1	1	0
127	3	2	1	2	1		1	2	1	1	2	0	1	1	1	1	2	30	1	1	0
128	4	2	1	3	2	0	1	1	1	0	2	0	1	1	2	2	1	60	0	1	0
129	3	2			2		1	2	1				1	1	1	1	2	60	0	1	0
130	2	2		4	1	1	1	2	1	1	2	0	1	1	1	1	2	60	0	1	0
131	4	2		1	2	1	1	1	1			0	1	1	2	1	2	60	0	1	0
132	3	2	1	1	2	1	1	1	1	0	2	0	1	1	2	1	1	60	0	1	0
133	3	2	1	2	2	1	1	2	1				2	1	1	1	2	60	0	1	0
134	3	2	1	2	2	0	1	1	3	0	2	0	2	2	2	2	1	60	0	1	0
135	3	2	2	1	1		0	1	1	0	1	0	2	2	2	2	1	60	0	1	0
136	3	2			2		0	1	2	0	1	0	2	1	2	2	2	60	0	1	0
137	4	2	1	3	1	1	0	1	1	1	2	0	2	2	1	1	2	60	0	1	0
138	3	2	1	2	1	0	0	2	1	1	2	0	2	2	1	2	2	60	0	1	0
139	3	1	1	2	1	1	0	2	3	1	2	0	1	1	2	1	2	60	0	1	0
140	4	1	1	2	1	0	0	2	1				1	2	2	1	2	10	1	1	0
141	3	2	1	2	1	1	1	2	1	1	2	0	2	1	1	1	2	10	1	1	0
142	3	2	2	2	1	0	1	1	1			0	2	2	1	1	2	12	1	1	0
143	3	2	1	2	1	1	1	2	1				2	1	1	1	2	26	1	1	0
144	3	2	1	4	1	1	1	2	1	1	2	0	1	2	2	1	2	2	1	1	0
145	4	2	1	2	2	1	1	2	1	1	2	0	1	1	2	2	2	60	0	1	0
146	3	2	2	2	1	1	1	1	1	0	2	0	2	1	2	1	2	60	0	1	0
147	4	2	1	3	1	1	1	1	1	0	2	0	2	1	2	1	2	60	0	1	0
148	3	2	1	3	1	1	1	2	1	0	2	0	2	1	2	2	2	60	0	1	0
149	2	2	2	2	1	0	1	1	3	0	2	0	2	1	2	1	2	60	0	1	0
150	4	2	1	3	1	1	1	1	1	0	2	0	1	1	2	1	2	14	1	1	0
151	4	2	1	3	1	0	0	2	1	1	2	1	2	2	2	1	2	17	1	1	0
152	4	1	1	2	1	1	1	1	1	0	2	0	2	1	2	2	2	11	1	1	0
153	4	1	1	2	1	0	1	1	1	1	2	0	1	2	2	1	2	7	1	1	0
154	3	2	1	4	1	0	1	2	1	1	2	0	2	2	2	1	2	13	1	1	0
155	3	2	1	2	2	0	1	2	1	1	2	0	2	1	2	1	2	28	1	1	0
156	3	2	1	2	2	1	1	2	1	1	2	0	1	1	1	1	2	9	1	1	0
157	3	2	1	4	1	0	0	1	1	1	2	0	2	2	1	1	2	60	0	1	0
158	4	2	2	1	1	0	0	1	3	0	1	0	2	2	1	2	2	60	0	1	0
159	3	2		2	1		0	1	1	0	1	0	2	2	1	2	2	60	0	1	0
160	2	2	2	2	1	0	0	2	1	1	2	0	1	2	1	1	2	60	0	1	0
161	3	2	2	2	1	1	1	2	1				2	1	1	1	2	60	0	1	0
162	3	1		1	1	0	1	1	1	1	2	0	2	1	1	1	2	60	0	1	0
163	2	2	2	2	1	0	1	2	1	0	2	0	1	1	1	1	2	60	0	1	0
164	4	2		3	1	1	1	1	1	1	2	0	1	1	1	1	1	60	0	1	0
165	4	1	1	2	1		1	2	1				2	1	2	1	2	60	0	1	0
166	4	2	1	2	1	0	1	1	1			0	2	1	1	1	2	60	0	1	0
167	3	2	1	2	1	1	1	1	1	0	2	0	2	1	2	1	2	60	0	1	0
168	4	2	2	2	1	0	0	1	1	0	1	0	2	2	1	2	2	60	0	1	0
169	3	2	1	2	1		0	2	3	1	2	0	1	1	1	1	2	60	0	1	0
170	4	2	1	1	2	1	1	1	1	0	2	0	2	1	2	1	2	60	0	1	0
171	4	2	1	2	1	0	0	1	3	0	1	0	2	2	1	1	2	60	0	1	0
172	3	2	2	2	1	0	1	1	1	0	1	0	2	2	1	2	2	60	0	1	0
173	4	2	1	3	1	0	1	2	1			1	2	1	2	2	2	60	0	1	0
174	4	2	1	2	1	0	1	2	1	1	2	0	2	2	1	1	2	60	0	1	0
175	3	2	2	3	1	1	1	2	1	1	2	0	2	1	1	1	2	60	0	1	0
176	3	2	1	2	1	1	0	2	1	1	2	0	2	2	1	1	2	60	0	1	0
177	3	2	1	2	1	0	1	1	1			0	2	1	1	1	2	60	0	1	0
178	3	1	1	2	1	0	1	1	1	0	2	0	1	1	1	1	1	60	0	1	0
179	4	1	1		1		0	1	1	1	2	0	1	1	2	1	2	60	0	1	0
180	3	2	2	2	1	0	0	1	1			0	2	2	1	2	2	60	0	1	0
181	2	2	2	2	2	0	0	2	1	1	2	0	2	1	1	1	2	60	0	1	0
182	3	2		2	1	1	1	1	1	0	2	0	1	1	1	1	1	60	0	1	0
183	3	2	1	3	1	1	0	1	1	0	2	0	2	1	1	1	1	60	0	1	0
184	3	2	1	2	2	1	1	2	1	1	2	0	2	1	1	1	2	60	0	1	0
185	3	2	1	4	1		1	1	3	0	1	0	2	2	1	1	2	60	0	1	0
186	3	2	2	2	1	0	0	2	1	1	2	0	2	2	1	2	2	60	0	1	0
187	3	2		2	1	0	1	2	3	1	2	0	1	1	1	1	2	60	0	1	0
188	4	2	2	3	2	1	1	1	1	0	2	0	1	1	2	2	2	5	1	1	0
189	2	2	2	1	1	0	1	1	1	0	2	0	2	2	1	1	2	60	0	1	0
190	4	2	1	2	2	0	1	1	1	0	1	0	2	1	1	1	2	60	0	1	0
191	4	2	1	3	1	0	0	2	3	1	2	0	2	2	1	1	1	60	0	1	0
192	4	2	1	2	1	1	0	2	1				2	2	1	2	2	60	0	1	0
193	3	2	1	2	2	0	1	1	3	0	2	0	1	1	1	1	2	60	0	1	0
194	3	2	1	2	1	0	1	1	3	1	2	0	2	2	1	1	2	60	0	1	0
195	4	2	1	2	2	0	1	2	1				2	2	2	1	2	60	0	1	0
196	4	2	2		1	1	0	1	1	0	2	0	2	1	1	2	1	60	0	1	0
197	2	2	1	2	2	0	1	2	1				2	1	1	1	2	60	0	1	0
198	1	2	1	2	1	0	1	2	1				1	2	2	1	2	60	0	1	0
199	4	2	1	2	1	0	0	1	1	1	2	0	2	1	1	1	2	60	0	1	0
200	3	2	1	2	1	0	1	1	1			0	2	1	1	1	2	60	0	1	0
201	3	2	2	1	1	1	0	1	1	0	2	0	2	2	1	2	2	60	0	1	0
202	3	2	2	1	1	0	0	1	1			0	2	2	2	2	1	60	0	1	0
203	3	2	2	2	2	1	1	1	1	0	2	0	1	1	2	1	2	60	0	1	0
204	3	1	2	2	1	1	0	2	1	1	2	0	1	2	1	1	2	60	0	1	0
205	3	2		2	1	1	1	2	1	1	2	0	2	1	1	1	2	60	0	1	0
206	3	2	2	2	1	1	0	1	1	0	1	0	2	2	1	1	2	60	0	1	0
207	3	1	2	1	1	1	0	2	3	1	2		2	2	2	1	1	60	0	1	0
208	3	2	2	1	1	1	1	1	3	0	2	0	1	1	1	1	1	60	0	1	0
209	3	2		2	1	1	1	2	3			1	1	2	1	1	2	60	0	1	0
210	4	2	1	3	2	1	1	1	1			0	2	1	2	2	1	60	0	1	0
211	4	2	1	4	2	1	1	2	1		2		2	1	1	1	2	60	0	1	0
212	4	2	1	2	2	1	1	1	1	0	2	0	2	1	1	1	1	60	0	1	0
213	3	2	1	3	1	0	1	1	1			0	1	1	2	1	2	38	1	1	0
214	3	2	1	2	1	1	1	1	3	0	2	0	2	1	2	1	1	60	0	1	0
215	3	2	2	4	1	0	0	1	1	0	2	0	1	2	1	1	1	60	0	1	0
216	4	2			1	0	0	1	1			0	2	2	1	1	2	60	0	1	0
217	3	1	1	4	1	0	1	2	1	1	2		2	1	1	1	2	60	0	1	0
218	3	2	1	1	1		1	1	1	0	2	0	2	1	1	1	2	60	0	1	0
219	4	2	1	3	2	1	1	1	1	0	2	0	1	1	2	1	2	60	0	1	0
220	3	2			1	1	1	1	1			0	1	1	2	1	2	60	0	1	0
221	4	2	1	2	1	1	1	1	1	1	2	0	2	1	1	1	2	60	0	1	0
222	4	2	1	2	1	1	0	2	1	1	2	1	1	2	1	1	2	9	1	1	0
223	4	2	1	3	1		0	1	1			0	2	2	1	2	1	60	0	1	0
224	3	2	2	2	1		1	1	1	0	2	0	1	1	2	1	2	60	0	1	0
225	3	2		4	1	1	0	1	1	0	1	0	2	2	2	2	1	60	0	1	0
226	3	2		2	1		0	1	1	1	2	0	2	2	1	2	2	60	0	1	0
227	3	2		2	1	1	1	2	1	0	2	1	2	2	2	1	2	60	0	1	0
228	1	2	1	2	2	0	1	2	1	1	2	1	1	2	1	1	2	17	1	1	0
229	2	2			1		1	2	1	1	2	0	2	2	1	1	2	60	0	1	0
230	3	2	1	2	1	1	1	1	1	0	2	0	1	1	1	2	1	60	0	1	0
231	4	2	1	2	2	0	1	2	1	1	2		1	1	1	1	2	60	0	1	0
232	1	1	1	1	2	0	1	2	1	1	2	1	1	1	2	1	2	9	1	1	0
233	1	2	2	2	1	0	0	2	3	1	2	1	1	1	1	1	2	14	1	1	0
234	3	1	2	2	1	0	1	1	1	1	2		2	1	1	1	1	60	0	1	0
235	4	2	1	1	1	0	0	1	1	0	1	0	2	2	1	1	2	60	0	1	0
236	1	2		1	1		0	1	3	0	1	0	2	2	2	2	1	60	0	1	0
237	3	2		1	1	1	0	1	1			0	2	2	1	1	2	60	0	1	0
238	4	1	2	3	2		1	2	1			1	2	1	2	1	2	23	1	1	0
239	4	1	1	2	2	0	1	1	1	1	2	1	2	1	2	1	2	18	1	1	0
240	3	2	1	2	2	0	1	2	1				1	1	1	1	1	60	0	1	0
241	2	2	1	2	2	0	1	2	1	1	2	1	2	2	2	1	2	15	1	1	0
242	4	2	1	3	2		1	2	1	1	2		2	1	2	1	2	6	1	1	0
243	3	2	2	2	1		0	1	3	0	2	0	1	2	1	2	1	60	0	1	0
244	2	2	1	2	1	1	0	2	1			1	2	2	1	2	2	13	1	1	0
245	2	2	2	2	1	0	0	2	1			1	1	2	1	1	2	13	1	1	0
246	4	1		1	1	0	1	2	3	0	2	0	1	1	1	1	1	60	0	1	0
247	3	2	1	4	2	0	0	2	3	1	2	1	1	2	1	1	2	9	1	1	0
248	3	1		2	1	1	0	2	1				2	2	1	2	1	60	0	1	0
249	3	2	1	2	2	0	0	2	1	1	2	1	1	1	2	1	2	12	1	1	0
250	2	2	2	2	2	0	1	2	1	1	2	1	2	1	1	1	1	22	1	1	0
251	4	2		2	1	0	1	1	1	0	2	0	2	2	1	1	1	60	0	1	0
252	3	2		1	1	1	0	2	1				2	2	1	1	2	60	0	1	0
253	3	2		1	1	1	1	2	1	1	2	0	1	1	1	2	1	60	0	1	0
254	2	2		1	1		0	1	1			0	2	2	1	1	2	60	0	1	0
255	4	2	1	1	2	1	1	2	1	1	2	1	2	2	2	1	2	60	0	1	0
256	4	2	2	3	1	1	0	2	1	1	2		2	1	2	1	2	60	0	1	0
257	3	2		2	2	0	1	2	1	1	2	0	1	1	1	1	2	60	0	1	0
258	3	2	2	2	1	1	0	1	1	0	1	0	2	2	1	1	1	60	0	1	0
259	4	2			1		0	1	1			0	2	2	2	2	1	60	0	1	0
260	3	2	2	2	1	0	0	1	1	0	1	0	2	2	2	2	1	60	0	1	0
261	2	2		2	2	0	0	2	1	1	2		2	1	1	1	2	60	0	1	0
262	4	2		3	1		0	2	1	1	2		2	2	2	2	1	60	0	1	0
263	4	2		3	1	0	1	2	1				1	1	2	1	2	60	0	1	0
264	4	2	2	2	1	1	1	2	1			1	1	2	2	2	1	60	0	1	0
265	3	2		2	2		1	1	1	0	1	0	1	1	2	1	2	60	0	1	0
266	3	2	2	3	1	1	0	1	1	0	2	0	2	2	2	2	1	60	0	1	0
267	2	2		2	2	1	0	2	1				2	1	2	1	2	60	0	1	0
268	3	2	2	1	1		0	2	1	1	2	1	1	1	1	1	2	60	0	1	0
269	4	2	2	2	1	0	0	1	1	1	1		2	2	1	1	1	60	0	1	0
270	3	2		2	2		1	1	1	0	1	0	1	1	1	1	1	60	0	1	0
271	4	2	2	1	1	1	0	1	1	0	2	0	2	1	2	1	1	60	0	1	0
272	3	2	2	2	1		0	2	1	0	2		1	1	2	1	2	60	0	1	0
273	3	1		2	2	1	0	1	1	1	2	0	2	2	1	1	2	60	0	1	0
274	4	2	2	1	1	0	0	2	1	1	2	0	2	2	1	2	2	60	0	1	0
275	4	2	1	2	1	1	0	1	1	1	2	0	2	2	2	2	1	60	0	1	0
276	2	2	1	1	2	1	1	1	1	1	2	0	1	1	1	1	1	60	0	1	0
277	2	1	1	2	1	1	1	2	3	1	2		2	1	1	1	1	60	0	1	0
278	3	2	1	2	1	0	1	2	1	1	2	1	2	1	1	1	2	60	0	1	0
279	4	2	1	3	1	0	1	1	3	0	1	0	1	2	2	1	2	60	0	1	0
280	3	2	1	1	1	0	0	1	1	0	2	0	2	2	2	2	1	60	0	1	0
281	3	2	1	2	1	0	1	1	1	0	2	0	1	1	2	1	1	60	0	1	0
282	4	2		1	1	0	0	2	1				1	1	2	1	2	60	0	1	0
283	2	2	2	2	2	0	1	1	1	0	2	1	1	2	1	1	1	27	1	1	0
284	2	2	1	2	1	0	1	2	1	1	2		2	1	1	1	2	60	0	1	0
285	3	2	1	1	1	1	0	2	1			1	1	2	2	1	2	7	1	1	0
286	3	2	1	2	2	1	0	1	3	1	2	0	2	1	1	1	2	16	1	1	0
287	3	2	2	2	1	1	1	2	1				1	1	2	1	1	60	0	1	0
288	4	2			2		1	2	1	1	2	0	2	1	1	1	2	60	0	1	0
289	3	1	2	2	1	0	1	2	1	1	2		1	1	2	1	2	60	0	1	0
290	2	2		1	1		0	1	1			0	2	2	2	1	2	60	0	1	0
291	3	2	1	2	2	1	1	2	1	1	2	1	1	1	1	1	1	33	1	1	0
292	4	2	1	3	2		1	1	1			0	1	1	2	1	2	60	0	1	0
293	4	2	1	2	1	1	0	1	1	0	1	0	2	2	2	2	1	60	0	1	0
294	3	2	1	1	1	0	0	2	1	1	2	0	2	1	2	1	1	60	0	1	0
295	2	2		2	1	0	1	1	1	0	2	0	2	1	1	1	2	60	0	1	0
296	4	2	1	1	1	0	1	2	1	1	2	1	1	2	1	1	2	20	1	1	0
297	3	2	2	1	1	0	0	1	1	1	1		2	2	1	1	2	60	0	1	0
298	4	2	2	1	1	0	0	2	1				2	2	2	1	2	60	0	1	0
299	4	2	2	3	1		0	1	1			0	1	2	1	2	2	60	0	1	0
300	3	1	1	3	1	0	1	2	1	1	2	1	1	2	2	1	2	3	1	1	0
301	2	2	2	1	1	0	1	1	1	0	1	0	1	2	1	1	2	60	0	1	0
302	4	1	1	1	1		1	2	1	1	2	1	2	1	1	1	2	34	1	1	0
303	3	2			1		0	2	1	0	2	1	2	2	1	2	1	60	0	1	0
304	3	2	1	2	1	0	0	1	1	1	1	0	2	2	1	1	1	60	0	1	0
305	3	2	2	1	1		0	2	1	1	2	0	2	2	1	1	2	60	0	1	0
306	3	2	2	2	1	1	1	1	1	0	2	0	1	1	1	1	2	60	0	1	0
307	2	1	2	2	2	0	1	1	1		2	0	1	1	2	2	2	60	0	1	0
308	4	2		2	1	0	1	2	1	1	2	0	2	1	2	1	2	60	0	1	0
309	3	2	1	2	1	1	1	1	2	0	1	0	1	1	2	2	2	60	0	1	0
310	4	2	1	3	2	1	1	1	3	0	2	0	1	1	2	1	2	60	0	1	0
311	3	2	2	1	2	0	0	1	1			0	2	1	2	2	1	60	0	1	0
312	4	2	1	3	1	1	1	2	1	0	2	0	1	1	2	1	1	60	0	1	0
313	3	2	1	2	2	1	1	1	1			0	1	1	2	1	1	60	0	1	0
314	3	2	2	1	1	1	1	1	1			0	1	1	2	2	1	60	0	1	0
315	3	2	1	2	1	0	0	1	1	0	2	0	2	2	1	2	1	60	0	1	0
316	3	2	1	2	1		1	2	1	1	2	0	1	2	2	1	2	60	0	1	0
317	4	2	2	3	1	0	0	1	1			0	2	2	2	1	2	60	0	1	0
318	4	2	1	2	1	1	1	2	1			1	1	1	2	1	1	60	0	1	0
319	4	2		2	2		1	2	1	1	2		1	1	1	1	1	60	0	1	0
320	3	2	1	3	1	0	1	1	1	0	2	0	2	1	1	1	1	60	0	1	0
321	3	2		2	1	0	0	2	1	1	2	0	2	2	1	1	1	60	0	1	0
322	3	2		4	2	0	0	1	1	1	2	0	1	2	1	1	2	60	0	1	0
323	4	2		1	1		0	2	3	1	2		2	2	2	2	1	60	0	1	0
324	3	2	2	2	1	1	1	1	1	0	2	0	2	1	2	1	1	60	0	1	0
325	3	2	1	2	2	1	1	2	3			1	1	1	1	1	2	32	1	1	0
326	2	2	2	1	2		0	2	3				1	1	2	2	2	60	0	1	0
327	3	2		2	2		0	1	1			0	1	1	1	1	2	60	0	1	0
328	3	2	2	2	1	1	1	2	1	1	2	1	2	2	1	1	2	15	1	1	0
329	3	2		3	2		1	2	1	1	2		2	2	1	1	2	60	0	1	0
330	3	2	2	2	1	0	1	2	1	1	2	0	1	2	2	1	2	13	1	1	0
331	2	2	1	2	1	0	1	2	1				1	1	2	1	2	16	1	1	0
332	3	2	1	3	2	1	1	1	1	0	2	0	2	1	2	2	2	13	1	1	0
333	3	2	1	1	1		1	2	1				2	1	2	2	1	60	0	1	0
334	3	1	1	2	2		1	2	1	1	2	1	2	1	2	1	1	18	1	1	0
335	3	2	1		1		1	1	3	0		0	2	1	1	1	2	60	0	1	0
336	3	2	1		2	0	1	1	1	0	2	0	2	1	2	2	2	60	0	1	0
337	4	2	2	2	1	1	1	1	1			0	1	2	1	1	1	60	0	1	0
338	2	2	2	2	1	0	0	1	1	1	2		2	1	2	1	1	60	0	1	0
339	3	2		2	1	1	0	1	1	0	1	0	2	2	1	1	1	60	0	1	0
340	2	2	2	2	1	0	1	2	1	1	2	0	1	1	1	1	1	60	0	1	0
341	3	2	1	2	1		1	1	1	0	2	0	2	1	2	1	2	60	0	1	0
342	3	2		1	1		1	1	1	0	2	0	1	1	1	1	1	60	0	1	0
343	3	2		2	2		1	1	3			0	1	1	1	1	1	60	0	1	0
344	4	2		2	1	0	0	1	3	0	2	0	1	2	2	2	1	60	0	1	0
345	4	2	1	2	1		1	2	1	1	2	1	2	1	2	1	2	36	1	1	0
346	3	2	2	2	1	1	0	1	1	0	2	0	2	2	1	2	1	60	0	1	0
347	2	2	1	2	2	1	1	2	1	1	2		1	1	1	1	1	60	0	1	0
348	4	2	1	2	2	1	1	2	1				2	1	2	2	1	60	0	1	0
349	2	2	2	2	1	0	1	2	3	1	2	0	2	1	1	1	1	60	0	1	0
350	4	2	1	2	1	0	1	2	3	1	2	1	1	2	2	1	2	13	1	1	0
351	4	1		2	1		1	1	1	0	2	0	1	1	2	2	1	60	0	1	0
352	3	2	1		1	1	1	1	1			0	1	1	1	2	1	60	0	1	0
353	3	2	2	1	2		1	2	1	0	2	1	2	1	2	1	2	18	1	1	0
354	3	2	2	4	1	0	1	1	1	1	2		2	1	1	1	2	60	0	1	0
355	4	2	1	3	1	0	1	2	1	1	2	1	2	2	2	1	2	11	1	1	0
356	4	2	1	2	2	0	1	2	1			1	1	1	2	1	2	16	1	1	0
357	3	2	2	1	2	1	1	2	1	1	2		2	1	1	2	2	16	1	1	0
358	3	2	1	2	1		1	2	1	1	2		1	1	2	1	2	10	1	1	0
359	2	2	1	1	1	0	1	1	1	1	2		2	1	2	1	2	60	0	1	0
360	3	2	1	2	1	1	0	1	3			0	2	2	1	1	1	60	0	1	0
361	4	2	1		1		1	2	1				2	1	2	1	2	60	0	1	0
362	4	2	2	1	1		1	2	3	1	2	0	1	1	2	1	2	60	0	1	0
363	4	2	1	3	1	1	1	2	1	1	2		2	1	2	2	2	60	0	1	0
364	3	2	1	2	1	0	1	2	1	1	2		2	1	2	1	2	60	0	1	0
365	3	2	2	2	1	1	1	2	1			1	2	1	1	1	2	13	1	1	0
366	3	2	1	2	2	1	0	2	3				2	1	2	1	2	60	0	1	0
367	3	2	1	1	1	1	0	2	1	1	2	1	1	2	1	2	2	1	1	1	0
368	3	2	2	3	1	0	0	2	1				2	2	1	2	2	60	0	1	0
369	4	2	2	1	1	1	0	1	1	0	1	0	2	2	1	1	1	60	0	1	0
370	3	2	2	2	2	0	0	2	1				2	1	2	1	2	14	1	1	0
371	3	2	1	2	2	1	0	2	1	1	2	0	2	1	2	1	1	60	0	1	0
372	2	1		1	2	0	0	1	1	0	2	0	2	1	2	1	2	60	0	1	0
373	3	2	1	2	2	0	0	1	1	1	2	0	1	1	1	1	2	60	0	1	0
374	4	2	1	3	1	1	1	1	1	0	2	0	1	1	2	1	2	60	0	1	0
375	3	2	2	4	1	0		1	1			0	1	1	2	1	2	60	0	1	0
376	4	2	2	2	1	0	0	2	1			1	1	2	1	1	2	60	0	1	0
377	4	2	1	2	1		0	1	1	1	1		2	2	2	2	1	60	0	1	0
378	4	2	2	2	1	0	0	2	1	1	2	0	2	2	1	1	2	60	0	1	0
379	3	2	1	2	1	0	1	2	1	1	2	1	2	1	1	1	1	27	1	1	0
380	3	2	1	1	1	1	1	1	1	0	2	0	1	1	2	1	2	8	1	1	0
381	3	2		2	1	0		1	2	0	1	0	1	2	2	2	1	60	0	1	0
382	3	2	1	4	1	0	0	2	3	0	2	0	2	1	2	1	2	60	0	1	0
383	3	2		1	1	1		1	1	1			2	1	1	1	1	29	1	1	0
384	4	2	1	1	1	0	1	1	1			0	2	1	1	1	1	60	0	1	0
385	4	2		2	1	1	1	2	1				2	1	1	1	1	60	0	1	0
386	3	2	2	2	1	0	0	1	1	0	1	0	1	2	2	2	1	60	0	1	0
387	2	2		2	2	0	0	1	3	0	2	0	2	2	1	2	1	60	0	1	0
388	3	1	2	2	1	1	0	2	1			1	2	2	1	2	2	60	0	1	0
389	4	2	2	3	1	0	0	1	1			0	2	2	1	2	2	60	0	1	0
390	4	2	1	3	2	1	1	2	3	1	2	0	1	1	1	1	1	60	0	1	0
391	3	1	2	1	1	0	0	2	1				2	2	2	1	2	60	0	1	0
392	3	2	1	2	2	1	0	1	1	0	2	0	2	1	2	1	2	60	0	1	0
393	3	2	1	2	1	1	1	2	1	1	2		1	1	2	1	2	60	0	1	0
394	4	2		3	2	1		2	1	1	2		2	2	2	1	2	60	0	1	0
395	3	2	2	4	1	1	0	2	1	1	2		2	2	1	2	1	60	0	1	0
396	3	2	2	4	1	1	0	1	1	0	2	0	2	2	2	1	2	60	0	1	0
397	3	2	1	2	2	1	1	2	3			1	2	1	2	1	2	60	0	1	0
398	3	2		1	1	0	0	1	1			0	2	2	2	2	1	60	0	1	0
399	2	2	2	1	1	0	0	2	1				2	1	2	1	2	60	0	1	0
400	2	2	2	4	1	1	0	1	1	0	2	0	2	2	2	2	1	60	0	1	0
401	3	2	2	2	2	0		2	1	0	2	0	1	1	1	1	2	60	0	1	0
402	3	2	1	1	2	1	1	1	1	1	2		1	1	1	1	2	60	0	1	0
403	3	2	1	1	2	1		2	1	1	2		2	2	2	1	2	60	0	1	0
404	3	2	1	2	1	0	0	2	1	1	2		2	2	1	1	2	60	0	1	0
405	4	2	1	1	1	1	1	2	1	1	2	1	1	2	2	1	2	1	1	1	0
406	3	2	1	2	1	0	0	2	1	1	2	0	2	2	1	2	1	60	0	1	0
407	4	2	2	4	1	0	0	1	1			0	2	2	1	1	1	60	0	1	0
408	3	2	2	2	2	0	0	1	2			0	2	2	2	2	1	60	0	1	0
409	4	2	1	1	1	0		2	1				1	1	2	1	2	60	0	1	0
410	3	2	2	2	1	0	1	2	3	1	2		1	1	1	1	2	60	0	1	0
411	3	2	1	2	2	1	0	2	1	1	2	1	1	2	1	2	2	60	0	1	0
412	4	2	1	3	2	1	1	2	1	1	2	1	2	1	1	1	2	60	0	1	0
413	3	2	2	2	1	0	1	1	1	0	1	0	2	2	2	2	1	60	0	1	0
414	3	2	1	1	1	1	1	2	1				2	1	1	1	2	60	0	1	0
415	3	2	2	2	1	0	1	2	3	1	2	1	2	1	2	1	2	60	0	1	0
416	2	2	2	2	1	0	1	2	1	1	2		2	2	2	1	2	60	0	1	0
417	4	2	2	2	1	0	1	2	1		2	0	2	1	2	1	2	60	0	1	0
418	4	1	1	2	1	0	0	2	1	1	2	0	2	1	2	1	2	12	1	1	0
419	3	2	1	2	1	0	1	1	1	0	2	0	1	1	1	1	1	60	0	1	0
420	4	2	2	2	2			1	3			0	1	1	2	2	2	60	0	1	0
421	3	2	2	4	1	1	0	1	1			0	2	2	2	2	1	60	0	1	0
422	2	2	1	2	1		1	2	1	0	2	1	2	1	2	1	2	24	1	1	0
423	4	2	1	2	1	0	1	2	1	1	2	1	2	1	2	1	2	16	1	1	0
424	3	2	1	1	1	1	1	2	1	1	2	0	1	1	1	1	2	13	1	1	0
425	3	2	2	4	1	1	0	1	3			0	2	2	1	2	2	60	0	1	0
426	2	2	1	2	2	1	0	2	1				2	2	1	2	2	60	0	1	0
427	4	2		3	1		0	1	3			0	1	2	1	1	1	60	0	1	0
428	3	2	1	3	1	0		1	3	0	1	0	2	1	2	2	2	60	0	1	0
429	3	2	1	2	1	1		2	1				1	1	1	1	2	60	0	1	0
430	4	2	1	2	1	1	1	1	3	0	2	0	2	1	1	1	1	60	0	1	0
431	4	2		2	1		0	1	1	0	1	0	2	2	1	1	1	60	0	1	0
432	4	2	1	4	1	1	1	2	1	1	2	0	1	1	2	2	2	3	1	1	0
433	3	2	2	1	1		1	2	3	0	2	0	1	1	1	1	2	60	0	1	0
434	3	2	1	3	1	0	1	2	1	1	2	0	2	2	1	1	2	15	1	1	0
435	3	2	1	1	2	0	1	2	1	1	2		1	1	1	1	2	60	0	1	0
436	3	1	1	2	2	0	0	2	3	1	2		2	2	2	1	2	60	0	1	0
437	4	2	1	1	1		1	1	1	1	2	0	1	1	2	2	1	60	0	1	0
438	3	1	2	1	2		0	1	1	0	2	0	2	1	1	1	1	60	0	1	0
439	3	2	1	2	2	1	1	2	1	1	2	1	1	1	2	1	1	60	0	1	0
440	3	2	2	2	2	1	1	2	1	1	2	0	1	1	2	1	2	60	0	1	0
441	2	2	2	2	2		0	1	1	0	2	0	2	2	1	2	1	60	0	1	0
442	2	2	2		2	0	0	2	1	1	2	0	1	1	1	1	1	60	0	1	0
443	3	2	2	2	1	0	0	2	1	1	2		2	2	1	2	1	60	0	1	0
444	4	2	1	4	1	0	1	1	1	0	1	0	1	1	1	1	2	60	0	1	0
445	2	2	2	2	1	0	0	1	1	1	2	0	2	2	1	2	2	60	0	1	0
446	3	2	1	1	2	0	1	2	1				2	1	1	1	1	60	0	1	0
447	3	2	2	2	1		0	2	1	1	2		1	2	2	1	2	11	1	1	0
448	4	2	2		1	1	0	1	1	0	2	0	2	2	1	2	1	60	0	1	0
449	4	2	1	2	2	0	0	2	3	1	2		2	1	1	1	2	60	0	1	0
450	3	2	1	4	1	0	1	2	3	1	2		1	1	1	1	2	19	1	1	0
451	4	2	2	1	1	0		1	1	0	1	0	1	1	1	2	1	60	0	1	0
452	4	2	1	2	2	1	1	2	3	1	2	0	1	2	2	1	2	60	0	1	0
453	3	2	1	1	1	0	0	2	1	1	2	0	1	2	2	1	2	60	0	1	0
454	3	2	2	3	2	0	0	1	1	0	1	0	1	2	2	2	1	60	0	1	0
455	4	2	2	1	1	0	0	1	1			0	1	2	1	2	1	60	0	1	0
456	4	2		3	1	1	0	1	1			0	2	2	2	2	1	60	0	1	0
457	3	2	1	1	1	0	1	2	3				2	1	1	1	2	60	0	1	0
458	3	2	1	3	1	1	0	1	3			0	1	2	1	1	2	21	1	1	0
459	3	2	2	2	1	0	1	1	2	0	1	0	1	1	1	2	1	60	0	1	0
460	4	2	1	3	1	0	1	1	1	0	2	0	2	1	1	1	2	60	0	1	0
461	3	2	1	1	2	1	0	2	1	1	2	0	1	1	1	1	2	60	0	1	0
462	3	2	1	1	1	0	0	1	3	0	2	0	2	1	1	2	1	60	0	1	0
463	3	2		2	1	0	0	1	1	0	1	0	2	2	1	2	2	60	0	1	0
464	2	2	1	1	2	0	1	2	1	1	2		1	2	2	1	2	4	1	1	0
465	3	1	2	1	1	1	0	2	1	1	2	1	1	1	2	1	2	36	1	1	0
466	3	2	1	3	1	0	0	2	1	1	2		1	1	2	1	2	11	1	1	0
467	3	2	1	3	1	0	0	1	1	0	1	0	2	2	1	2	1	60	0	1	0
468	2	2	1	2	2	0	1	1	1	1	2		2	1	2	2	1	60	0	1	0
469	3	2	2	2	1		0	2	1			1	2	2	2	2	1	60	0	1	0
470	3	2	1	2	2	1	0	2	1	1	2	1	2	2	2	1	2	22	1	1	0
471	3	2	2	1	1	1	0	1	1			0	2	2	1	2	1	60	0	1	0
472	4	2		4	2	1	0	1	1			0	2	2	2	1	1	60	0	1	0
473	4	2	1	2	1	1	0	2	1				2	2	1	1	2	60	0	1	0
474	4	2			1	1	0	2	1	1	2	1	2	2	2	1	2	60	0	1	0
475	3	2	2	4	1	1	0	2	1				2	2	1	2	1	60	0	1	0
476	3	2	1	2	2	1	1	2	1	1	2		1	1	2	1	2	60	0	1	0
477	4	2		2	2	1		2	3				1	1	2	1	2	60	0	1	0
478	3	2	2		1	1	0	1	1			0	2	1	2	1	2	60	0	1	0
479	4	2	1		1		0	2	1			1	2	1	2	1	2	60	0	1	0
480	4	2	2	3	1		0	1	1	0	1	0	2	2	1	2	2	60	0	1	0
481	3	2	2	3	1		0	1	1	1	2	0	2	2	2	2	1	60	0	1	0
482	3	2		2	2		1	2	1	1	2		2	1	2	1	2	60	0	1	0
483	4	2		2	1		0	2	1			1	2	2	1	2	1	60	0	1	0
484	4	2			1	1	1	1	1	0	1	0	2	2	1	1	2	60	0	1	0
485	3	2		1	1		1	2	1				1	2	1	1	2	60	0	1	0
486	3	2		2	1		0	1	1			0	2	2	1	2	1	60	0	1	0
487	4	2		2	1		1	1	1	0	2	0	2	1	1	1	1	60	0	1	0
488	3	2		2	1		0	1	1	1	2	0	2	2	2	2	1	60	0	1	0
489	4	2	1	2	1		1	2	3	1	2	0	2	1	1	1	1	60	0	1	0
490	2	2	1	1	1	1	1	2	1	1	2	1	2	2	1	2	1	18	1	1	0
491	3	2	1	1	1	0	1	2	3	1	2		2	2	2	1	2	10	1	1	0
492	4	2	1	2	1	1	1	1	1	0	1	0	1	1	1	2	1	60	0	1	0
493	4	2	1	2	2	0	0	2	1	1	2	1	2	1	1	1	2	31	1	1	0
494	3	2	1	1	1		1	1	3	0	2	0	2	1	1	1	2	60	0	1	0
495	3	2	1	2	1	0	1	2	1	1	2		1	1	1	1	2	60	0	1	0
496	4	2		2	2	0	1	2	1	1	2	1	1	2	2	1	2	60	0	1	0
497	3	1	1	2	2	1	1	1	3	1	2		2	1	2	1	2	60	0	1	0
498	3	2	1	1	2		1	2	1	1	2	1	1	1	1	1	2	11	1	1	0
499	4	2	1	3	1		1	2	1	1	2	0	2	1	1	1	2	60	0	1	0
500	3	2	2	2	1	0	1	1	3	1	2	0	2	1	1	1	2	60	0	1	0
501	2	2	1	1	2		1	2	1	1	2	0	1	1	2	1	2	60	0	1	0
502	4	2	1	2	2		0	2	3	1	2		2	1	2	1	2	60	0	1	0
503	3	2	1	1	1		1	1	1	1	2		1	1	1	1	2	60	0	1	0
504	3	2	1	2	2	0	1	2	1			1	2	2	2	2	1	60	0	1	0
505	3	2	1	2	2	1	0	2	1	1	2	1	2	1	1	1	1	60	0	1	0
506	4	2	1	2	1	0	0	1	1	1	2	0	2	2	2	1	2	60	0	1	0
507	3	2	2	1	1	0	0	2	1				2	1	2	1	2	60	0	1	0
508	3	1	1	2	1	1	1	1	1	0	2	0	2	1	1	1	2	22	1	1	0
509	4	2	1	1	1		1	2	1	1	2	0	1	1	2	1	2	13	1	1	0
510	4	2		2	1	0	1	1	1	0	1	0	1	1	2	2	2	60	0	1	0
511	4	2	1		1		1	1	1	0	2	0	1	1	2	1	1	60	0	1	0
512	2	2	1	2	1		1	1	1	1	1		2	1	1	2	2	60	0	1	0
513	3	2		2	1		0	1	1	1	2	0	2	2	2	2	1	60	0	1	0
514	3	2	1	2	2	0	0	2	1	1	2	1	1	2	1	1	1	8	1	1	0
515	3	2	1	2	2		1	2	1	1	2		2	1	1	1	2	60	0	1	0
516	4	1	1	2	1	0	1	2	1	1	2	0	1	2	2	1	2	60	0	1	0
517	3	2	1	4	1		0	2	3	0	2	0	2	2	1	1	2	60	0	1	0
518	3	2	1	1	1	1	0	2	3	1	2		1	1	1	1	1	60	0	1	0
519	3	2	1	2	2		0	2	1	1	2		2	1	2	2	2	14	1	1	0
520	3	2	1	1	1	1	0	2	1	1	2		1	1	1	1	2	60	0	1	0
521	3	2		1	2	0	0	2	1	1	2	0	1	2	2	1	2	60	0	1	0
522	4	2	1	2	1		1	2	1	1	2		1	1	1	1	1	60	0	1	0
523	3	2	1	1	1			2	1	1	2	0	2	2	1	1	2	9	1	1	0
524	4	2	1	4	1			2	1				1	1	2	2	2	7	1	1	0
525	3	2	2	4	1		1	2	1	1	2	0	2	1	2	1	2	20	1	1	0
526	3	2	1		2		0	2	3	1	2	0	1	2	2	1	2	60	0	1	0
527	4	2		1	1		0	1	1	0	2	0	2	2	2	2	1	60	0	1	0
528	4	2	2	4	1	0	1	1	1	0	2	0	1	2	2	1	2	60	0	1	0
529	3	2	1	1	1	1	0	2	1	1	2	1	2	2	2	1	2	12	1	1	0
530	3	2	1	1	1		1	2	1	1	2	1	2	1	1	1	2	29	1	1	0
531	4	2		2	1	0	0	1	1	0	2	0	2	2	1	1	2	60	0	1	0
532	2	2		2	2	0	1	2	3	1	2		2	1	1	1	1	60	0	1	0
533	4	2		2	1		1	1	1	0	2	0	2	2	2	1	2	60	0	1	0
534	3	2	1	2	1	0	1	1	1	0	2	0	1	1	1	2	1	60	0	1	0
535	4	2	1	3	2	1	0	2	1	1	2	0	1	2	2	1	2	60	0	1	0
536	3	2	2	2	1	1	0	2	1	1	2	0	2	1	2	2	2	60	0	1	0
537	4	1	1	2	1	1	1	1	1	1	2		2	1	1	2	2	13	1	1	0
538	4	2	1	1	1		0	2	3	1	2	1	1	2	2	1	2	7	1	1	0
539	3	2		2	1		0	1	1		2	0	2	2	2	2	1	60	0	1	0
540	2	2	1	1	2	0	0	2	1	1	2		2	1	1	1	1	60	0	1	0
541	3	2		3	1	1	0	1	3			0	2	2	2	2	1	60	0	1	0
542	3	2		3	1	1	0	2	1	1	2	0	2	2	2	2	1	60	0	1	0
543	3	2		2	2		1	1	1	1	2	0	2	2	2	1	2	60	0	1	0
544	4	2		2	2	1	1	2	1			1	1	2	1	1	2	60	0	1	0
545	2	1	2	2	2	0	0	1	3	0	2	0	2	2	2	1	2	60	0	1	0
546	4	2		2	1	1	0	2	1	1	2		1	2	2	2	1	60	0	1	0
547	4	2	1	3	1	0	1	2	1				1	1	1	1	1	29	1	1	0
548	2	2	1	2	2		1	2	1	1	2		1	1	1	1	2	60	0	1	0
549	4	2		3	1		1	2	3	1	2	1	2	2	2	1	2	60	0	1	0
550	4	2		1	1	1	0	1	1			0	2	2	2	2	1	60	0	1	0
551	3	2	1	2	2	1	1	1	1	0	2	0	2	1	2	1	2	60	0	1	0
552	3	2		1	2		0	2	3	1	2	1	2	2	1	1	2	60	0	1	0
553	2	1	2	1	1		0	2	3	0	2	0	2	2	1	2	2	60	0	1	0
554	2	2		2	1		0	1	1			0	2	2	2	2	1	60	0	1	0
555	3	1	1	1	1		0	2	1	1	2	1	1	2	2	1	2	22	1	1	0
556	3	2	2	1	1	0	1	2	1	1	2	1	1	2	2	1	2	10	1	1	0
557	2	2		1	1	0	0	1	1			0	2	2	2	2	1	60	0	1	0
558	4	2	2	2	1		1	2	1			1	1	1	1	1	2	15	1	1	0
559	3	2	1	2	2	0	1	2	1	1	2	1	2	1	1	1	2	11	1	1	0
560	3	2	2	1	1	0	0	2	1	1	2		1	2	2	1	1	31	1	1	0
561	4	2	1	2	1	1	1	2	3	1	2	1	1	2	2	1	2	8	1	1	0
562	3	2	2	2	1	0	1	1	1	1	2		1	1	1	1	1	60	0	1	0
563	3	2		2	2		1	1	1				2	2	2	2	1	60	0	1	0
564	2	2	2	1	1		0	2	1	1	2		1	1	2	1	2	60	0	1	0
565	4	2	1	2	2		0	2	1	1	2	0	1	1	1	1	2	60	0	1	0
566	3	2	1	2	1	0	0	2	3	1	2	1	2	2	2	1	2	60	0	1	0
567	3	2	2	1	1		0	1	1	0	1	0	2	1	1	2	2	60	0	1	0
568	3	2	2	4	1	0	0	1	1	0	2	0	2	2	1	2	1	60	0	1	0
569	4	2		3	1		0	1	1			0	2	2	2	2	1	60	0	1	0
570	4	2	1	1	1		0	1	1	0	1	0	1	2	2	2	1	60	0	1	0
571	3	1	2	2	1	1	0	1	1			0	1	1	2	1	2	60	0	1	0
572	3	2		4	1		0	1	1	0	2	0	2	2	1	2	1	60	0	1	0
573	4	2		1	1		1	1	1	0	1	0	2	2	1	1	1	60	0	1	0
574	3	2		2	1	0	0	2	1			1	1	2	2	1	2	9	1	1	0
575	4	2		2	1			1	3	0	2	0	2	2	1	2	2	60	0	1	0
576	3	2	2	1	2		0	2	1	1	2		1	2	2	1	2	3	1	1	0
577	3	2	1	4	1		1	2	1	1	2		2	2	2	1	1	26	1	1	0
578	1	2	2	2	1		0	2	1				1	1	2	1	1	22	1	1	0
579	3	2		4	1	0		2	1	1	2		2	2	1	1	2	41	1	1	0
580	3	2		2	1		1	2	1	1	2	1	1	1	2	1	2	12	1	1	0
581	3	2	2		1		0	1	1	0	1	0	2	2	2	2	1	60	0	1	0
582	4	2	1	2	2	1	0	1	1			0	2	1	2	1	2	60	0	1	0
583	4	1	1	2	1	0	1	2	1	1	2	0	1	1	1	1	2	60	0	1	0
584	4	2	1	2	1	0	1	2	1	1	2		2	1	2	2	1	60	0	1	0
585	3	2			2		0	1	1	0	1	0	2	2	1	2	2	60	0	1	0
586	2	1	1	2	1	0	1	2	1	1	2		1	1	1	1	1	60	0	1	0
587	1	2	1	2	2	1	1	2	1			1	1	1	1	1	1	34	1	1	0
588	3	2	2		2		1	1	3	0	2	0	1	1	1	1	1	60	0	1	0
589	3	2		2	1		1	1	1	1	2		2	1	1	1	1	60	0	1	0
590	4	2	1	2	2	1	0	1	1	1	1	0	2	1	1	1	1	60	0	1	0
591	1	2	1	2	1		1	2	1	1	2		2	2	1	1	2	60	0	1	0
592	3	2	1	2	1	0	1	2	1	1	2		1	1	1	1	2	20	1	1	0
593	2	2		2	1	0	0	2	1			1	2	2	2	1	2	60	0	1	0
594	3	2	1	2	1	0	1	1	1	0	2	0	1	1	1	1	2	60	0	1	0
595	4	1	1	2	1	1	1	1	3	0	2	0	1	1	2	2	1	60	0	1	0
596	4	2			1		0	1	1	0	1	0	2	2	2	2	1	60	0	1	0
597	3	2		3	2		1	1	3	1	2		1	2	1	1	2	60	0	1	0
598	3	2	1	1	1	1	0	2	1	1	2	0	1	1	1	1	2	60	0	1	0
599	3	1	1	2	2		1	1	3	1	2		2	1	2	1	2	60	0	1	0
600	2	2		2	2		0	2	1	1	2	1	1	2	2	1	2	60	0	1	0
601	4	2	1	2	1		1	1	1	0	2	0	2	1	1	1	1	60	0	1	0
602	4	2		1	1		0	1	1	0	2	0	2	2	2	2	1	60	0	1	0
603	3	2	2	1	1	1	0	1	1	1	2	0	2	2	2	2	1	60	0	1	0
604	3	2	1	2	2	0	1	2	1	1	2	0	2	1	1	1	1	60	0	1	0
605	3	1	1	1	2	0	1	2	1				2	1	1	1	1	27	1	1	0
606	3	2		3	1	0	0	1	1	1	2	0	2	2	2	2	1	60	0	1	0
607	2	2	2	1	2	1	0	2	1	1	2	0	2	1	1	1	2	60	0	1	0
608	3	2	1	1	1	1	1	1	1			0	1	1	1	1	1	60	0	1	0
609	3	1	1	1	1	1	1	2	1			1	1	1	1	1	2	11	1	1	0
610	3	2	1	2	1	1	1	2	1	1	2		2	1	1	1	1	60	0	1	0
611	2	2	1	2	1		1	2	3	1	2	0	2	1	1	1	2	60	0	1	0
612	3	2		1	1		0	1	1	0	2	0	2	2	2	1	2	60	0	1	0
613	2	2	1	2	2	1	1	2	1	1	2		2	1	1	1	1	60	0	1	0
614	3	2		2	1		0	1	1	1	1	0	2	2	1	2	1	60	0	1	0
615	4	2		2	2		0	1	1	0	2	0	2	2	2	2	1	60	0	1	0
616	3	1	1	2	2	1	0	2	3	1	2	1	1	1	1	1	2	23	1	1	0
617	4	1	1	4	1		0	2	1	1	2	1	1	2	2	1	2	25	1	1	0
618	3	2	1	2	1	0	1	2	1	1	2		2	1	1	1	2	60	0	1	0
619	3	2		2	1	1	0	1	1	0	2	0	2	2	2	2	1	60	0	1	0
620	4	2	1	4	2	0	1	2	3	1	2		1	1	1	1	1	60	0	1	0
621	3	2		2	1	1	1	1	1	0	2	0	2	1	1	1	1	60	0	1	0
622	3	2	1	2	2	1	1	2	1	1	2	0	2	1	1	1	2	60	0	1	0
623	3	2		2	1	0	0	1	1	1	2		2	2	2	2	1	60	0	1	0
624	2	2	1	2	1	1	1	2	1	1	2	0	2	1	1	1	1	60	0	1	0
625	3	2		1	1	0	0	1	1	0	2	0	1	2	2	2	1	60	0	1	0
626	2	2	1	2	2	1	1	2	1	1	2	1	1	2	1	1	1	60	0	1	0
627	4	2	2	1	1	0	1	2	1	1	2	0	1	1	1	1	1	27	1	1	0
628	3	1	1	2	1	0	1	2	3	1	2	0	2	2	1	2	1	60	0	1	0
629	3	2	1	2	1		1	1	1	1	2	1	2	1	2	2	2	12	1	1	0
630	3	2	1	2	2		1	2	1			1	1	1	2	2	2	60	0	1	0
631	3	1	1	2	1		1	2	1	1	2	0	1	1	2	2	2	60	0	1	0
632	3	2	2	1	1	0	1	2	1	1	2		1	1	2	1	2	60	0	1	0
633	4	2	1	1	1	1	1	1	1	0	2	0	1	1	2	2	1	60	0	1	0
634	3	2		2	2		1	1	1	1	2	0	2	1	1	1	2	60	0	1	0
635	3	2	1	2	2		1	1	1			0	2	1	1	1	1	60	0	1	0
636	4	2	1	3	1	0	1	2	1	1	2	1	2	1	1	2	2	23	1	1	0
637	3	2	2	2	1		0	1	1	0	1	0	2	2	2	2	1	60	0	1	0
638	3	2	2	1	1		1	1	1	0	2	0	2	1	1	2	1	60	0	1	0
639	3	2	1	1	1	0	1	2	1	1	2		2	1	1	1	2	60	0	1	0
640	3	2	1	1	1	0	1	1	1	1	2	0	1	1	1	1	1	60	0	1	0
641	4	2	2	4	1	0	1	2	1	1	2	1	2	2	1	1	2	60	0	1	0
642	3	1	1	1	2	0	1	2	3	1	2	1	1	2	2	1	2	2	1	1	0
643	4	2	1	2	2	1	1	1	1	0	2	0	1	1	1	1	2	60	0	1	0
644	3	1	1	2	1	0	1	2	3	1	2		2	1	1	1	1	60	0	1	0
645	3	1	2	2	1	0	0	1	1			0	2	2	2	2	1	60	0	1	0
646	3	2	2	1	1	0	1	1	3	0	2	0	1	1	1	1	1	60	0	1	0
647	2	2	2	1	1	0	1	1	3	0	1	0	2	1	1	2	1	60	0	1	0
648	3	2	1	2	1	0	1	2	1	1	2		1	1	2	1	2	60	0	1	0
649	4	2	1	1	1	0	1	1	3	0	2	0	1	1	2	2	2	60	0	1	0
650	3	2	1	2	2	1	1	1	1	0	2	0	2	1	2	1	2	60	0	1	0
651	2	2	1	2	2	0	0	1	1	1	2		2	1	2	1	2	60	0	1	0
652	4	2	1	2	1	1	1	2	3				1	1	1	1	2	60	0	1	0
653	3	1	1	2	2	0	1	2	1	1	2		2	1	1	1	2	60	0	1	0
654	4	2	2	3	1	0	0	1	1	0	1	0	2	2	2	2	1	60	0	1	0
655	4	2	2	1	1	1	0	2	1	1	2	0	2	2	2	2	1	60	0	1	0
656	2	2		1	1	0	1	2	1	1	2		2	2	2	2	1	60	0	1	0
657	3	2	1	2	1	0	1	1	1	1	2		2	1	1	1	2	60	0	1	0
658	3	2	2	2	2	0	0	2	1	1	2	0	2	1	1	1	1	29	1	1	0
659	3	2	1	2	2	1	0	1	1	0	2	0	2	1	1	1	1	60	0	1	0
660	3	2	2	2	1	1	0	1	1	0	2	0	2	2	2	2	1	60	0	1	0
661	3	2	2	2	1	0	0	1	1	0	2	0	2	2	2	2	1	60	0	1	0
662	3	2	2	1	1	0	1	2	1	1	2		2	1	1	1	1	60	0	1	0
663	4	2	2	2	1	0	0	1	1	0	1	0	1	2	1	2	1	60	0	1	0
664	3	2		2	1	0	0	1	3	0	2	0	1	2	1	1	1	60	0	1	0
665	3	1	2	2	1	0	0	2	1	1	2	0	2	1	1	1	2	60	0	1	0
666	4	1	2	2	1	1	0	1	1	1	2	0	2	2	1	1	2	60	0	1	0
667	3	1	2	1	1	0	0	2	1				2	2	2	2	1	60	0	1	0
668	4	2	1	2	1	1	1	2	1	1	2		1	2	2	1	2	60	0	1	0
669	3	2	1	1	1	0	0	2	1			1	2	1	1	1	1	16	1	1	0
670	3	2	1		2	0	1	2	1	1	2	0	1	1	2	1	2	6	1	1	0
671	2	1	2	1	1	0	1	2	1	1	2	0	1	1	1	1	2	23	1	1	0
672	3	1	2	2	1	0	0	2	1	1	2		1	2	1	1	2	10	1	1	0
673	4	2	1	2	1	0	1	2	1	1	2	1	2	2	1	1	2	60	0	1	0
674	3	2	1	2	1	0	0	1	1			0	1	2	2	1	2	60	0	1	0
675	4	2	1	2	1	0	1	2	1	1	2	1	2	1	1	1	2	36	1	1	0
676	4	2	2	2	2	0	0	1	1	0	1	0	2	2	2	2	1	60	0	1	0
677	1	2	1	2	1	0	0	2	1	1	2	1	1	1	1	1	2	13	1	1	0
678	3	2	1	1	2	1	1	2	1	1	2	1	2	2	2	1	2	60	0	1	0
679	3	2	1	2	1	0	1	2	1	1	2		2	1	1	1	2	60	0	1	0
680	3	2	2	2	1	1	0	1	1	0	1	0	2	2	2	2	1	60	0	1	0
681	4	2	1	1	1	1	1	1	1	0	2	0	2	1	1	1	1	60	0	1	0
682	3	2	2	4	1	0	0	1	1	0	2	0	2	2	2	2	1	60	0	1	0
683	3	2	2	2	2	0	0	1	1	1	2	0	1	2	1	1	1	60	0	1	0
684	3	2	2		1		1	2	1				1	1	1	1	2	60	0	1	0
685	4	2	1	1	2	0	0	2	3	1	2	1	2	2	2	1	2	60	0	1	0
686	3	2	1	2	1	0		2	1	1	2	1	1	2	2	1	2	60	0	1	0
687	3	2	2	2	2	1	0	1	1	0	2	0	2	1	1	1	1	60	0	1	0
688	4	2	1	1	2	1	1	1	1	0	2	0	2	2	2	1	2	60	0	1	0
689	2	2	2		1		0	1	1	1	2		2	2	2	1	2	60	0	1	0
690	3	2	1	2	1	1	1	1	1	0	2	0	2	1	1	2	2	60	0	1	0
691	4	2	1	2	1	1	1	2	1				1	1	1	2	2	60	0	1	0
692	3	2	1	2	2	0	0	2	1			1	2	1	2	1	2	16	1	1	0
693	3	2	1	2	1			2	1				1	1	2	1	2	26	1	1	0
694	4	2	1	3	2	0	0	1	1	0	2	0	2	2	2	2	1	60	0	1	0
695	3	2	2	2	2	1	0	2	1	1	2	1	1	2	1	1	2	17	1	1	0
696	2	2	1	2	2	1	1	2	1	1	2	1	1	1	2	1	2	9	1	1	0
697	3	2	1	2	2	1	0	2	1	1	2	1	1	2	2	1	2	60	0	1	0
698	3	2	1	2	2	1	0	2	1	1	2	0	1	2	1	1	2	60	0	1	0
699	3	2	1	2	2	1	1	2	1	1	2	0	1	2	2	1	2	60	0	1	0
700	4	2	1	2	2	1	0	2	1	1	2	1	2	1	2	2	2	60	0	1	0
701	3	2	2	4	2	1		1	1	0	2	0	2	1	2	2	1	60	0	1	0
702	4	2	1	2	1		0	2	1	1	2		2	1	2	1	2	60	0	1	0
703	4	2	1	2	2	0	0	2	1	1	2	0	2	1	1	2	1	60	0	1	0
704	2	2	2	2	1	0	0	2	1	1	2	0	1	1	1	1	1	60	0	1	0
705	4	1	1	2	1	1	0	1	3	0	1	0	2	1	2	2	1	60	0	1	0
706	3	2	1	2	1	1	0	1	1		2		1	1	1	1	2	60	0	1	0
707	3	2	1	1	2	0	0	1	1	0	2	0	2	1	1	1	2	60	0	1	0
708	3	1	1	2	1	0	1	2	1	1	2	1	1	2	1	2	2	3	1	1	0
709	4	2	1	2	2	1	1	2	1	1	2		2	1	2	1	2	60	0	1	0
710	3	2	1	2	1	1	1	2	1	1	2		2	1	2	1	2	60	0	1	0
711	2	1	2	2	1	0	1	2	3	1	2		2	2	2	1	2	60	0	1	0
712	3	2	1	1	1	0	1	1	1	1	2		2	1	2	1	2	60	0	1	0
713	4	2	2	4	2	1	1	2	1	1	2	0	1	1	1	1	2	60	0	1	0
714	3	1	1	1	2	0	0	2	1	1	2	0	1	2	2	1	2	5	1	1	0
715	3	2			2	1		2	1	1	2		1	1	2	1	1	60	0	1	0
716	4	2	1	2	2	0		1	1	1	2		1	1	1	1	2	60	0	1	0
717	3	1	1	1	1		0	2	1	1	2		2	1	1	1	2	60	0	1	0
718	2	1	1		1	0		2	1	1	2		1	1	2	1	2	15	1	1	0
719	4	2	2	2	1	0	0	1	3	0	2	0	2	2	2	2	1	60	0	1	0
720	4	2	2	2	1	1	0	1	1	1	2	0	2	2	2	2	1	60	0	1	0
721	4	2	1	1	1			1	1			0	1	1	1	2	1	60	0	1	0
722	3	2			1		0	2	1				1	1	1	1	2	60	0	1	0
723	4	2	1	1	2	0	0	2	1	1	2		1	2	2	1	2	60	0	1	0
724	3	2	2	2	1	0	0	2	3				1	2	2	2	1	60	0	1	0
725	4	2	1	2	1	0	0	1	1	0	1	0	1	2	2	1	1	60	0	1	0
726	2	1	2	1	2	0	1	1	1	0	1	0	1	2	2	1	2	60	0	1	0
727	2	2	2	1	1	0	1	1	1	0	2	0	1	1	1	1	1	60	0	1	0
728	3	2	1	1	1	0	1	2	1	1	2	0	1	1	1	1	2	60	0	1	0
729	4	1	1	3	2		0	2	3	1	2		2	1	2	1	2	60	0	1	0
730	3	1	1		2	1	0	1	1		2		2	1	2	1	2	60	0	1	0
731	3	2	2	2	1	1	1	1	1	0	1	0	1	1	1	1	2	60	0	1	0
732	3	2	1	2	1	0	1	1	1	1	2		2	1	2	1	2	60	0	1	0
733	2	2	2	1	1	0	0	2	1	0	2	0	2	1	1	1	2	60	0	1	0
734	3	2	1	2	1	0	0	1	1	0	1	0	2	1	1	1	2	60	0	1	0
735	3	1	1	1	2	0	1	1	1	1	2		2	1	1	1	2	60	0	1	0
736	4	2		1	1	0	0	1	1			0	1	1	2	1	2	60	0	1	0
737	4	2	1		2	1	0	2	1	1	2		2	1	1	1	2	60	0	1	0
738	3	2	2	2	2	0	0	1	1	0	2	0	2	2	2	2	1	60	0	1	0
739	4	2	2	1	1	1	0	2	1	0	2	0	2	1	2	1	2	60	0	1	0
740	3	2	1	1	1		0	1	1	1	2	1	1	2	1	1	1	60	0	1	0
741	4	2	1	3	1	0	0	2	3	1	2	0	2	1	2	2	2	2	1	1	0
742	4	2	1	2	2	0	0	2	3	1	2	0	2	1	1	1	2	60	0	1	0
743	3	2	1	2	1	1	0	1	1	0	2	0	2	1	1	1	2	60	0	1	0
744	3	2	1	1	2	1	0	2	1	1	2	0	1	2	2	1	2	60	0	1	0
745	3	1	1	2	2	1	1	1	1	1	1	0	2	1	1	1	1	60	0	1	0
746	4	2	1	2	2	0	0	2	1	1	2		1	2	1	1	2	60	0	1	0
747	4	2	1	1	1	1	0	2	1	1	2	1	1	1	2	1	2	19	1	1	0
748	1	2	1	1	1	0	1	2	1	1	2	1	1	1	2	1	2	12	1	1	0
749	3	2	1	2	2	1	1	2	1	1	2	1	2	2	1	2	2	8	1	1	0
750	3	2	1	1	1	0	0	2	1	1	2		1	1	1	1	2	60	0	1	0
751	2	2	2	2	2	0	1	1	3	0	2	0	1	1	2	1	2	60	0	1	0
752	4	1		3	1	0	0	1	1	0	1	0	2	2	1	2	2	60	0	1	0
753	3	2	1	2	2	1	0	2	1			1	1	2	1	1	1	60	0	1	0
754	2	2	2	2	2	0	0	1	1	1	2	0	2	2	1	2	2	60	0	1	0
755	3	2	2	2	1	0	0	2	1	1	2	1	1	2	2	1	2	2	1	1	0
756	3	2	2	2	1	1	1	2	1	0	2	0	2	1	1	1	1	60	0	1	0
757	4	2	1	2	1	1	1	2	1	1	2	1	2	1	1	1	2	60	0	1	0
758	3	2	1		2		1	2	1	1	2		1	1	1	1	2	60	0	1	0
759	3	2		3	1	1	0	1	1			0	2	2	2	2	1	60	0	1	0
760	2	2	2		1		0	2	1	1	2	1	1	2	2	1	2	60	0	1	0
761	3	1	1		2	0	0	1	1	0	2	0	1	1	2	1	2	60	0	1	0
762	3	1	1	2	1		1	2	1	1	2	0	2	1	1	1	2	60	0	1	0
763	4	2	2	3	1	1		2	1	1	2	1	1	1	2	1	2	38	1	1	0
764	2	2	2	1	2	0	0	1	1	1	2		1	2	1	1	2	60	0	1	0
765	3	2	2	4	1	0	0	1	1	0	1	0	2	2	1	1	2	60	0	1	0
766	4	2	2	3	1	0	0	2	1		2	1	2	1	1	1	2	19	1	1	0
767	2	2	1		2	0	1	2	1	1	2	0	1	1	2	1	2	6	1	1	0
768	3	2	2	1	1	0	0	2	1	1	2	0	1	1	1	1	2	18	1	1	0
769	3	2	1		1			2	1	1			2	2	1	1	1	60	0	1	0
770	2	2	1	2	2	0	1	2	1	1	2	1	2	1	1	1	2	49	1	1	0
771	4	2		3	1	1	0	1	3	0	1	0	1	2	2	1	2	60	0	1	0
772	3	2	2	2	1	1	0	2	1	1	2	1	1	2	1	1	1	10	1	1	0
773	3	1	2	1	2	0	0	1	1		2		1	1	2	1	2	60	0	1	0
774	3	2	1	1	1	0	0	2	1	1	2	1	2	1	2	1	1	46	1	1	0
775	3	2	2	2	2	0	0	2	1	1	2	1	2	2	1	1	2	60	0	1	0
776	4	2	1		2	1	0	1	1	0	2	0	2	2	1	1	1	60	0	1	0
777	3	2	2	2	1	0	1	1	1	1	2		2	1	2	2	2	60	0	1	0
778	4	2	1	1	2	1	0	2	3	1	2	1	2	2	2	1	2	60	0	1	0
779	3	2	2	1	1	0	0	1	2	0	1	0	2	2	1	2	1	60	0	1	0
780	2	2	2	2	2	0	0	1	1	0	2	0	1	2	2	1	2	60	0	1	0
781	3	2	2	1	1	0	0	1	2			0	2	1	1	2	2	60	0	1	0
782	2	2	1	1	2	1	0	2	1	1	2		2	1	2	1	2	60	0	1	0
783	2	2	2	2	2	0	0	1	1			0	1	2	1	1	2	60	0	1	0
784	3	2	2	2	1	0	1	1	1	0	2	0	1	1	1	1	1	60	0	1	0
785	4	2	1	2	1	1		1	1	1	2		1	1	1	1	2	60	0	1	0
786	2	2	2	1	1	0		1	1			0	2	2	1	1	2	60	0	1	0
787	2	2	1	4	1	1	0	2	1	1	2		1	2	2	1	2	60	0	1	0
788	3	2	1	2	2		1	1	1	1	1	0	1	1	1	1	1	60	0	1	0
789	4	2	1	3	1	0	0	2	3				2	2	1	2	2	60	0	1	0
790	3	2	2	2	1		0	2	1				2	2	2	1	2	60	0	1	0
791	3	2	1	1	1		0	2	1				1	2	2	1	2	32	1	1	0
792	4	2	1	2	2	0	0	2	3	1	2	1	1	2	2	1	2	8	1	1	0
793	3	2	2	4	1	0	1	1	1			0	1	1	2	1	2	60	0	1	0
794	4	2	1	2	1	0	0	1	1	1	2	0	2	1	2	2	1	60	0	1	0
795	3	2	1	1	2	1		1	1			0	1	2	2	1	2	60	0	1	0
796	4	2	1		1		1	1	3			0	1	1	1	1	2	60	0	1	0
797	4	2		2	2		0	2	1			0	2	2	1	2	2	60	0	1	0
798	3	2	1	1	1	1	0	2	1	1	2		2	2	1	1	2	60	0	1	0
799	3	2	1	2	2	0	0	2	1	1	2	1	1	1	2	1	2	16	1	1	0
800	3	1	1	2	2	0	1	2	1	1	2	1	1	1	2	1	2	11	1	1	0
801	3	2	2	2	1	1		1	1			0	1	1	1	1	2	60	0	1	0
802	2	2	1	1	2	1		2	1	1	2	0	1	2	2	1	2	60	0	1	0
803	3	1	2	2	1	1	0	2	1		2	0	2	2	1	1	2	60	0	1	0
804	4	2	1	3	1	0	1	1	1		1	0	2	2	2	2	1	60	0	1	0
805	2	2	1	2	1	0		2	1			1	1	1	1	2	2	60	0	1	0
806	4	2		2	1		0	1	1	0	2	0	2	2	2	2	1	60	0	1	0
807	2	2	2	2	2	0	0	2	1	1	2		1	2	1	1	2	60	0	1	0
808	2	2	1	1	2		0	1	3			0	2	1	1	1	2	60	0	1	0
809	3	2	1	1	1	1	1	2	1	1	2	1	1	1	2	1	2	13	1	1	0
810	2	2	2	2	1	0	0	1	1	0	2	0	2	2	2	1	1	60	0	1	0
811	2	2	1	4	1	0	0	2	1	1	2	1	1	2	1	1	2	15	1	1	0
812	3	2	2	3	1	0	1	1	3	1	1	0	2	1	1	1	1	60	0	1	0
813	2	2	1	1	1	0	1	1	1	0	2	0	1	1	1	1	1	60	0	1	0
814	3	2	1	2	1	0	1	2	1				1	2	1	1	2	27	1	1	0
815	4	2	1	3	1	0	1	1	1	1	2		2	1	1	1	2	60	0	1	0
816	3	2	1	1	1	1	0	2	1	0	2	0	1	2	2	1	2	60	0	1	0
817	4	2	1	2	2	1	1	2	1	1	2		1	1	1	1	1	60	0	1	0
818	3	2	1	2	1	0	0	2	1	1	2	0	1	1	2	1	2	17	1	1	0
819	3	2	2	2	1	1	0	1	1			0	2	2	1	2	2	60	0	1	0
820	4	2	1	2	1	1	0	2	1	1	2		1	1	1	1	2	46	1	1	0
821	1	2	1	2	2	0	1	2	1	1	2	1	2	2	1	1	2	33	1	1	0
822	3	1	1	3	1	1	1	1	1	0	2	0	1	1	1	1	2	60	0	1	0
823	3	2	1	1	1	1	1	1	1	0	2	0	1	1	1	1	2	60	0	1	0
824	3	2	1	1	1	1	1	2	1	1	2		1	2	2	1	2	60	0	1	0
825	4	1	2	2	1	1	1	2	1				1	1	1	1	2	13	1	1	0
826	2	2	1	2	2	0	1	2	1	1	2	1	1	2	1	1	2	60	0	1	0
827	3	2	1	2	2	1	1	1	1			0	1	2	2	1	2	60	0	1	0
828	3	2	2	2	1		1	2	1	1	2		1	1	1	1	2	60	0	1	0
829	3	1	1	2	1	1	1	2	1				2	1	1	1	2	39	1	1	0
830	3	2	1	2	2	1	0	2	1				2	1	2	2	2	60	0	1	0
831	3	2	2	2	2	1	1	2	3		2		2	1	2	1	2	60	0	1	0
832	3	2	2	2	1	0	1	1	1	0	2	0	2	2	2	1	2	60	0	1	0
833	3	2	2	2	1		0	1	1	1		0	1	1	1	1	2	60	0	1	0
834	3	2	2	4	2		0	1	1			0	2	2	2	2	1	60	0	1	0
835	2	2	1	2	2	0	1	2	1				1	1	2	1	1	60	0	1	0
836	3	2	2	2	1	0	1	1	1	1	1	0	2	1	1	1	2	60	0	1	0
837	4	2	1	3	1	0	1	2	1	1	2	0	1	1	1	1	2	60	0	1	0
838	3	2	1	3	1	0	1	2	1	1	2	0	1	1	1	1	2	60	0	1	0
839	3	2	2	1	1	1	0	1	1			0	2	1	1	1	2	60	0	1	0
840	2	2	1	1	2	0	1	1	1			0	1	1	1	1	2	60	0	1	0
841	4	2	1	3	2	1	1	1	1	0	2	0	2	1	2	1	1	60	0	1	0
842	4	2	1	2	1	1	1	1	1	1	2		2	1	1	1	2	60	0	1	0
843	3	2	1	2	2	0	0	2	1			1	1	2	1	1	2	60	0	1	0
844	3	2	1	2	1	0	1	1	1	1	2	1	2	2	1	1	2	17	1	1	0
845	1	2	2	1	1	0	0	2	1				2	1	1	1	2	23	1	1	0
846	3	2	1	2	1	1	0	2	1				1	1	1	1	2	60	0	1	0
847	4	1	1	3	2	0	1	2	1	1	2		1	1	1	1	2	60	0	1	0
848	3	2	2	4	1	0	1	1	1	0	2	0	2	2	1	2	1	60	0	1	0
849	3	2	2	2	1	0	0	1	1	1	2		1	1	1	1	2	60	0	1	0
850	3	2	1	4	1	0	1	2	1	1	2		1	1	1	1	2	12	1	1	0
851	4	2	1	3	2	1	1	1	1	0	2	1	2	1	1	1	2	60	0	1	0
852	4	1	2		2	1	1	2	1	1	2		1	1	1	1	2	60	0	1	0
853	3	2	2	1	2	0		2	1				1	1	2	1	2	60	0	1	0
854	3	2	1	2	1		0	2	1	0	2	0	2	1	2	1	2	42	1	1	0
855	3	2	1	1	2	1	0	1	3	0		0	2	1	1	1	2	60	0	1	0
856	3	2	2	1	1	0	1	2	3	1	2		1	1	1	1	2	60	0	1	0
857	3	2	2	4	1		0	2	1				1	1	2	1	1	60	0	1	0
858	4	2	1	2	1	1	1	2	3				2	1	1	2	1	22	1	1	0
859	3	2	2	2	1		0	1	1			0	2	1	1	1	2	34	1	1	0
860	3	2	1	1	1	1	0	1	1	0	2	0	2	1	2	2	1	60	0	1	0
861	4	2	1	1	1		1	1	3			0	1	2	1	1	1	60	0	1	0
862	3	2	1	2	1	0	0	2	1	1	2		1	1	2	1	2	17	1	1	0
863	3	2	2	1	1	0	0	2	1	1	2		2	1	1	1	2	20	1	1	0
864	2	2	2	2	1	0	0	1	1	1			2	1	2	2	2	60	0	1	0
865	3	2	2	1	1	1	0	1	1	0	1	0	2	2	1	1	2	60	0	1	0
866	4	2	1	2	1	1	1	2	1	1	2	0	1	1	1	1	2	60	0	1	0
867	3	2	1	2	2	1	1	1	1	1	2		2	1	1	1	2	60	0	1	0
868	2	1	2	2	1		0	2	1				2	1	1	1	2	60	0	1	0
869	4	2	1	1	1	1	0	1	1			0	2	2	1	1	2	60	0	1	0
870	3	2		1	1	1		1	1			0	1	1	1	1	2	60	0	1	0
871	3	2	1	3	1	0		1	1	0	2	0	1	1	1	1	1	60	0	1	0
872	3	2	1	2	2	0	0	1	1	1	2		2	2	2	1	2	60	0	1	0
873	3	2	1		1		0	2	1	0		0	2	1	1	1	2	60	0	1	0
874	4	2	1	1	1	0	1	2	1	1	2		1	2	2	1	2	60	0	1	0
875	4	2	1	3	1	0	1	1	3	0	2	0	1	1	1	1	1	57	1	1	0
876	3	2	1	1	1	0	1	1	1			0	2	2	2	2	1	60	0	1	0
877	4	2	2	1	1	0	0	1	1	0	1	0	2	2	1	2	2	60	0	1	0
878	4	2	2	3	1	0	1	1	1	0	1	0	1	1	1	1	2	60	0	1	0
879	3	2	1	1	2	1	1	1	2	0	1	0	2	1	1	2	2	60	0	1	0
880	3	2	1	2	2	1	1	2	3				2	2	1	2	2	10	1	1	0
881	1	2	1		2	1	0	2	1	1	2	1	2	1	2	1	2	37	1	1	0
882	3	2	1	3	2	0	1	2	1	1	2	0	2	2	2	1	2	60	0	1	0
883	2	2	1	2	1	1	1	2	1	1	2	1	2	1	1	1	2	18	1	1	0
884	4	2	1	3	1	1	0	2	1	1	2	1	1	1	2	2	2	60	0	1	0
885	3	2	2	1	2	1	0	2	3	1	2		1	2	2	1	2	60	0	1	0
886	3	2		2	1	0		2	1	1	2	0	2	2	1	1	2	60	0	1	0
887	3	2	2	1	1	1	1	2	3	1	2	0	1	1	1	1	2	12	1	1	0
888	3	2	1	1	1	1	0	1	1	0	2	0	2	2	1	2	2	60	0	1	0
889	3	2	1	2	2	0	0	2	1	1	2	0	1	1	2	1	2	60	0	1	0
890	3	2	1	1	2	0	0	2	3	1	2	0	2	2	2	1	2	60	0	1	0
891	2	2	1	1	1	0	1	2	1				2	2	2	1	2	5	1	1	0
892	3	2	1	3	2	1	0	2	3	1	2	0	1	2	2	1	2	6	1	1	0
893	2	2		1	2	0	0	2	1	0	2	0	2	2	1	1	2	60	0	1	0
894	3	2	1	1	1	0	0	1	1			0	2	1	1	1	1	60	0	1	0
895	3	2	1	2	1		0	2	1	1	2		1	2	2	1	2	3	1	1	0
896	3	2	1	1	1	0	0	2	1				1	2	1	1	2	60	0	1	0
897	4	2	1	1	1			1	1			0	1	1	2	2	2	4	1	1	0
898	2	1	1	1	2	1	0	2	1				2	1	1	1	1	60	0	1	0
899	4	2	1	1	2	1		2	1			1	1	1	1	1	2	12	1	1	0
900	2	2	1	1	1	1	1	2	1	1	2	0	1	1	1	1	2	60	0	1	0
901	4	2	1	1	1	1	1	2	1	1	2	1	1	1	1	1	1	60	0	1	0
902	2	2	2	2	2	0	1	1	1			0	2	2	1	1	2	19	1	1	0
903	3	2	1	2	1	1	1	2	1	1	2	1	2	2	1	1	2	60	0	1	0
904	4	2	1	4	1	1	0	1	1	0	1	0	2	2	2	2	1	60	0	1	0
905	4	2		3	2	1	0	2	1			1	2	2	1	2	2	60	0	1	0
906	4	2	1		1	1		2	1				1	1	2	1	2	60	0	1	0
907	3	2	2	1	1	0		1	2	0	1	0	1	1	1	2	2	60	0	1	0
908	3	2	2	1	2	0	0	2	1	1	2		2	1	1	1	2	60	0	1	0
909	3	2	1	2	2	1		1	1			0	1	1	1	1	2	60	0	1	0
910	4	1	1	2	2	1	0	2	1	1	2	1	2	2	2	1	2	3	1	1	0
911	3	2	1	2	1	0	0	1	3	0	1	0	1	2	2	1	2	60	0	1	0
912	3	2	1	2	2	1	0	2	1	1	2		1	1	1	1	1	28	1	1	0
913	3	2	2	2	1	1	0	1	1			0	2	1	2	2	1	60	0	1	0
914	4	2	1	3	1	0	1	2	1	1	2	0	1	1	1	1	2	60	0	1	0
915	3	2	1	1	1	1	0	2	1		2		2	1	1	1	1	60	0	1	0
916	4	2	1	3	1	1	0	1	1			0	2	2	2	2	1	60	0	1	0
917	4	2	1	2	1	0	1	1	1	0	1	0	1	2	1	2	2	60	0	1	0
918	3	2	2	1	1	0	0	2	1	1	2		2	1	1	1	2	60	0	1	0
919	4	2	1	4	2	0	0	1	1	0	2	0	2	1	1	2	2	60	0	1	0
920	3	2	1	1	1	0	1	1	1	1	2	1	1	1	2	1	2	12	1	1	0
921	3	2	2	3	1		0	2	1		2	0	2	1	2	1	2	60	0	1	0
922	3	2	1	4	1	0	0	2	1				2	2	2	1	2	4	1	1	0
923	3	1	2	2	1	0	0	2	1	1	2	0	2	1	1	1	1	60	0	1	0
924	4	2	1		2			2	1				1	1	2	1	2	60	0	1	0
925	3	2	1	2	2	0	1	1	1	0	2	0	1	1	1	1	2	60	0	1	0
926	2	2	2	2	1	0	0	2	1				1	2	1	2	2	18	1	1	0
927	3	2	1	2	1	0		2	1				2	2	2	1	2	24	1	1	0
928	3	2	2	2	1	1	0	2	1	1	2	0	1	1	1	1	2	60	0	1	0
929	3	2	1	2	2	0	1	1	1	1	2		1	1	2	1	2	60	0	1	0
930	2	2	2	1	1	0	1	1	1	0	2	0	1	1	1	1	1	60	0	1	0
931	3	2	2	2	1	0	0	2	1				2	2	1	2	1	60	0	1	0
932	3	2	2	4	1	0	0	1	1			0	2	2	2	1	2	60	0	1	0
933	4	2	1	1	1	0	0	1	1	0	2	0	2	1	1	1	1	60	0	1	0
934	3	2	2	2	1	0	0	1	1	0	2	0	2	1	1	2	2	60	0	1	0
935	4	2	1	3	2	0		1	1	1	2		2	1	1	1	2	60	0	1	0
936	3	2	1	2	1	0	0	2	1	1	2		2	2	2	1	2	16	1	1	0
937	3	1	2	2	1	1	0	1	1	0	2	0	1	1	1	1	1	60	0	1	0
938	2	1	2	1	1	0	0	1	1	1	2		2	1	1	1	2	60	0	1	0
939	3	2	1	2	2	1	0	1	1	1	2		2	1	2	1	2	60	0	1	0
940	4	2	1	1	1	0	1	2	1	1	2	1	2	2	2	1	2	22	1	1	0
941	3	2	1	1	2	1	0	2	1	1	2		2	1	1	1	2	60	0	1	0
942	3	2	2	4	1	1	0	2	1	1	2	1	1	2	2	1	2	16	1	1	0
943	3	1	1	2	2	1	1	2	1				2	1	2	1	2	4	1	1	0
944	4	2	2	3	1	1	0	1	1	0	2	0	2	2	2	2	1	60	0	1	0
945	3	2	2	4	1	0	0	1	3	0	2	0	2	1	2	2	2	60	0	1	0
946	4	2	1	2	1	0		2	1				1	1	1	1	2	60	0	1	0
947	4	2	2	4	1	0	1	1	1	0	1	0	1	1	1	1	1	60	0	1	0
948	4	2	1	3	1	1	0	2	1	1	2		2	2	2	1	2	60	0	1	0
949	3	2	2	1	1	0	0	1	1	0	2	0	2	2	2	1	2	60	0	1	0
950	3	2	2	2	2	0	1	1	1	0	2	0	2	1	1	1	1	60	0	1	0
951	3	2	2	4	1	0	0	1	3	1	2	0	2	2	2	2	1	60	0	1	0
952	4	2	1	1	1	1		1	1			0	1	1	1	1	2	60	0	1	0
953	3	2	1	2	2		1	2	1	1	2		2	1	2	1	2	25	1	1	0
954	4	2	2	2	1	1	1	1	1	0	1	0	1	2	2	2	1	60	0	1	0
955	3	2	2	2	1	1	0	1	1	1	2		2	2	2	1	2	60	0	1	0
956	4	2	2	2	1	0	0	2	1	0	2	0	1	2	2	1	1	60	0	1	0
957	4	2	1	2	1	1	1	2	1				1	1	1	1	2	60	0	1	0
958	3	2	2	2	1	0	0	1	1			0	2	2	1	2	2	60	0	1	0
959	4	2	1	3	1	0	0	1	1	0	1	0	2	2	2	2	1	60	0	1	0
960	3	2	2	2	1	0		1	1	1	2	0	1	1	1	1	1	60	0	1	0
961	2	2	2	1	2	0	0	2	3	1	2	0	1	2	2	1	1	60	0	1	0
962	3	2	1	3	1	1		2	1	1	2	0	2	2	2	1	2	60	0	1	0
963	4	2	2	3	1	1	0	1	3			0	1	2	1	1	2	60	0	1	0
964	3	2	1		1	0	0	1	1			0	2	2	2	1	2	60	0	1	0
965	2	2		3	1	0	0	1	1			0	2	2	2	1	2	60	0	1	0
966	3	2	2	2	1	1	0	1	1	0	2	0	2	1	1	1	2	60	0	1	0
967	3	2	1	2	2	1	0	2	3			1	2	1	1	1	2	60	0	1	0
968	3	2		1	2		0	1	1	0	2	0	2	2	1	1	2	60	0	1	0
969	3	2	2	4	2	0		1	1	0	2	0	2	1	1	1	2	60	0	1	0
970	3	2	2	2	1	0	0	1	3	0	2	0	2	2	1	2	2	60	0	1	0
971	4	2	2	3	1	0	1	2	1				1	1	1	2	1	60	0	1	0
972	3	1	1	3	2		1	2	1	1	2		1	1	1	1	2	60	0	1	0
973	4	1	1		1		1	2	1	1	2	0	1	1	1	1	2	60	0	1	0
974	3	2	1	2	2		0	2	3	1	2	0	1	1	1	1	2	60	0	1	0
975	3	2	1	1	1	1	1	1	1	0	2	0	2	2	2	1	2	60	0	1	0
976	4	2	1	3	1		0	1	1	1	2	0	2	1	2	2	2	60	0	1	0
977	3	2	1	1	1	0	0	2	1	1	2	1	1	2	2	1	2	4	1	1	0
978	3	2	1	2	1	0	0	2	1	0	2	0	2	2	1	1	2	19	1	1	0
979	3	1	1	2	2	1	1	2	1				1	1	1	1	2	42	1	1	0
980	3	2	2	2	1	0	0	2	1			1	2	1	1	1	2	60	0	1	0
981	4	2	1	1	1	1	0	2	1	1	2	1	1	1	2	1	2	22	1	1	0
982	4	2	2	2	2	0	0	1	1	0	1	0	2	1	1	1	2	60	0	1	0
983	3	2	2	2	1	0	0	2	1				2	2	1	1	2	60	0	1	0
984	2	2	2	1	1	1	0	1	1	1	2	1	1	1	1	1	2	18	1	1	0
985	3	1	2	2	2	0	1	1	1	0	1	0	2	1	1	1	2	60	0	1	0
986	2	2	1		2	1	0	1	1	1	2		2	1	1	1	2	60	0	1	0
987	3	2	1	2	2	0	0	1	1	0	2	0	2	1	2	1	2	60	0	1	0
988	2	2	1	2	2	1	0	2	1				2	1	1	1	2	60	0	1	0
989	4	2	1	2	1	1	0	2	1	1	2	0	2	1	1	1	2	60	0	1	0
990	3	2	1	1	1	1	0	2	1			1	2	1	2	1	2	16	1	1	0
991	4	2	2	3	1	0	0	1	1	0	1	0	2	2	2	2	1	60	0	1	0
992	4	2		2	2		1	2	1				1	1	1	1	2	60	0	1	0
993	4	1	1	1	1	0	0	2	1	1	2	0	2	1	1	2	2	60	0	1	0
994	4	2	1	1	1	0		1	1			0	1	1	1	1	2	60	0	1	0
995	4	2	2	3	1		1	1	1	0	2	0	2	1	2	2	1	60	0	1	0
996	3	2	2	2	1	0	0	1	1	1	1		1	2	2	1	2	60	0	1	0
997	4	2	2	4	1	0	1	2	1	1	2	0	1	1	2	2	2	60	0	1	0
998	3	2	2	2	1	0	1	1	1	1	1	0	1	1	1	1	1	60	0	1	0
999	3	2		2	1	1	0	1	1	0	2	0	2	2	1	1	2	60	0	1	0
1000	4	2		3	1	0	1	2	1	1	2	0	1	1	1	1	2	60	0	1	0
1001	3	2	2	4	1	1	1	1	1	0	2	0	1	1	1	1	2	60	0	1	0
1002	3	2	2	3	1	1	0	1	1	1	2	0	1	2	1	1	2	60	0	1	0
1003	4	2	1	2	1	0	0	2	1				2	2	2	1	2	60	0	1	0
1004	4	2	1	2	2	0	0	2	1	0	2	0	1	1	2	1	2	60	0	1	0
1005	4	2	1	3	1	1	0	1	1	1	1		1	2	1	1	2	60	0	1	0
1006	4	2	1	1	1	0		2	1	1	2	1	1	2	2	1	2	60	0	1	0
1007	4	2	2	2	2	0	0	1	3			0	2	2	1	2	2	60	0	1	0
1008	2	2		1	2	0	0	1	1	0	2	0	2	2	2	2	1	60	0	1	0
1009	3	2	2	1	1		1	1	1	1	2		2	1	1	1	2	60	0	1	0
1010	3	2	2	2	1	0	0	1	1	0	2	0	2	2	1	1	2	60	0	1	0
1011	3	2		4	2	0	0	1	1	0	2	0	2	1	2	1	2	60	0	1	0
1012	4	2	1	2	2	1	0	1	1	0	1	0	2	1	1	1	2	60	0	1	0
1013	3	2	2	2	2	0	0	1	1			0	2	2	2	2	1	60	0	1	0
1014	4	2	1	2	2	1	0	2	1	1	2		2	1	1	1	2	60	0	1	0
1015	4	2	2	1	1	1	0	2	1	1	2	1	2	2	2	2	1	60	0	1	0
1016	3	1	1	2	2		0	1	1	0	2	0	2	1	2	1	2	60	0	1	0
1017	4	2	2	3	1	1	1	2	1	0	1	0	2	1	2	2	2	60	0	1	0
1018	4	2	2	2	1	0		2	1	1	2		1	1	1	2	2	26	1	1	0
1019	3	2		2	2		0	1	3	0	2	0	2	2	2	2	1	60	0	1	0
1020	4	2	1	2	1	0	1	1	1	0	2	0	1	1	1	1	2	60	0	1	0
1021	4	2	1	1	2	0		1	1			0	1	1	2	1	2	60	0	1	0
1022	3	2		3	2	1	0	2	1	1	2	0	2	2	1	1	1	60	0	1	0
1023	4	2		2	1	1	0	2	1	1	2	0	2	2	2	1	2	60	0	1	0
1024	3	2	1	4	1	1	0	2	1	1	2	0	2	2	1	2	2	60	0	1	0
1025	3	2	1	2	1	0	0	1	1	1	2	0	2	1	1	1	2	60	0	1	0
1026	2	2	1	1	1	0	1	1	1	1	2	0	2	1	2	1	2	60	0	1	0
1027	2	2	1	2	1	0	1	1	1	0	2	0	2	2	2	1	2	60	0	1	0
1028	3	2	2	1	1	0		1	1	0	1	0	1	1	1	1	2	60	0	1	0
1029	4	2	1	2	1		0	2	1				2	1	1	1	1	29	1	1	0
1030	3	2	1	3	2	0	1	2	1	0	2	0	2	1	1	1	2	60	0	1	0
1031	3	2	2	2	1		0	2	1				2	1	2	1	2	60	0	1	0
1032	3	2	1	4	1	1	1	1	1	0	2	0	2	1	1	2	1	60	0	1	0
1033	4	2	1	3	2	0	0	2	1	0	2	0	1	2	2	1	2	8	1	1	0
1034	3	2	1	2	1	1	1	1	1	1	2		2	2	2	1	2	45	1	1	0
1035	3	2	1	1	1	0	1	2	1	1	2		1	1	1	1	2	60	0	1	0
1036	1	2	1	1	1	0		1	1	1	2	0	1	1	2	2	1	60	0	1	0
1037	2	2	1	2	1	0	1	1	1	0	1	0	2	1	1	1	2	60	0	1	0
1038	4	2	1	3	1	0	0	1	1			0	1	2	2	2	1	60	0	1	0
1039	3	2	2	2	1		1	1	1	1	2		2	2	2	1	2	14	1	1	0
1040	1	2	2	2	2	1	1	1	1	0	2	0	2	2	2	1	2	60	0	1	0
1041	3	2	1	1	1	0	0	2	1				2	2	1	1	2	60	0	1	0
1042	4	2	1	3	2	1	1	2	1	1	2	0	1	1	2	1	2	19	1	1	0
1043	4	2	2	2	2	1	0	2	3	1	2	1	2	2	2	1	2	18	1	1	0
1044	3	2	2	2	1	0	0	1	1			0	2	1	1	1	2	60	0	1	0
1045	4	2	1	3	1	0	1	1	3	1	2	1	2	2	1	1	2	26	1	1	0
1046	4	2	2	2	1	0	0	2	1	1	2	0	1	1	1	2	1	60	0	1	0
1047	4	2	1	3	2	0	1	1	1	1	2	0	2	1	2	1	2	60	0	1	0
1048	4	2	2	3	1	0	1	2	1	1	2	0	2	1	1	1	2	26	1	1	0
1049	3	2		2	2	1	0	2	1			1	2	2	1	1	2	60	0	1	0
1050	4	1	1	2	2	0	0	1	1	1	2	0	2	2	2	1	2	60	0	1	0
1051	3	2	2	1	1		1	2	1	1	2	0	1	1	2	1	2	21	1	1	0
1052	3	2	1	1	1	0	1	1	3			0	2	1	1	1	1	60	0	1	0
1053	2	2	1	1	1	0		2	1	1	2	0	1	1	1	1	2	29	1	1	0
1054	3	2	1	1	2		1	1	1	0	2	0	2	1	1	1	2	60	0	1	0
1055	3	2	1	2	1		0	1	1	1	2	0	2	2	2	1	2	17	1	1	0
1056	4	2	1	2	1	0	0	2	1	1	2		2	2	2	1	1	60	0	1	0
1057	4	2	1	3	2	1	0	2	1	1	2	0	1	1	1	1	2	32	1	1	0
1058	3	2	2	1	1	0	1	2	1	0	2	1	1	2	1	1	1	60	0	1	0
1059	2	2	2	1	2	0	1	2	1	1	2	0	2	1	1	1	1	60	0	1	0
1060	3	2	2	1	1	0	1	2	1	1	2	1	1	1	1	1	2	31	1	1	0
1061	2	2	1	4	2		0	1	1	1	2		2	1	1	1	2	60	0	1	0
1062	2	2	1	1	1	1	0	2	1	1	2		2	1	1	2	1	60	0	1	0
1063	3	2	1	1	1	1	1	2	1	0	2	0	2	2	2	1	2	9	1	1	0
1064	3	2		2	2	1	1	1	1	0	2	0	2	1	1	2	2	16	1	1	0
1065	4	2	1	2	1	1	1	1	1			0	2	1	2	1	2	60	0	1	0
1066	3	1	1	4	1		1	1	3	1	2		2	1	2	1	1	60	0	1	0
1067	3	2	1	1	1	1	1	1	1	0	2	0	2	1	1	1	2	60	0	1	0
1068	3	2	2	2	1	0	0	1	2	0	2	0	1	2	1	2	1	60	0	1	0
1069	2	2	1	2	2	1	0	2	1	1	2	0	1	1	1	1	2	60	0	1	0
1070	3	2	1	2	2	0	0	2	1	0	2	0	2	2	1	1	2	60	0	1	0
1071	4	2		3	1		1	1	1			0	2	2	1	1	2	60	0	1	0
1072	3	1	1	2	2	0	0	2	1	1	2	0	2	1	1	1	2	21	1	1	0
1073	4	2	1	1	1	0	0	1	1	0	2	0	2	1	1	1	1	60	0	1	0
1074	2	2	1	1	1	0	0	2	1	0	2	0	1	1	1	1	2	60	0	1	0
1075	3	2	1	1	1	0	1	1	1	0	2	0	1	1	1	1	2	60	0	1	0
1076	3	1	1	2	1	0	1	1	1	0	1	0	2	1	1	2	2	60	0	1	0
1077	3	2		2	1		1	1	1			0	1	2	1	1	2	60	0	1	0
1078	3	2	1	2	1	0	1	1	2	1	2	0	2	1	2	1	1	60	0	1	0
1079	4	2	1	3	1	0	0	2	1	1	2		1	1	1	1	2	23	1	1	0
1080	2	2	2	1	2	0	1	2	1	1	2	1	1	2	2	1	2	8	1	1	0
1081	4	2	2	2	1	1	0	1	1	1	2		2	1	1	1	2	52	1	1	0
1082	3	2	1	3	2	0	1	1	1	0	2	0	2	1	1	1	2	60	0	1	0
1083	3			2	1	1	1	1	3				1	2	1	1	2	60	0	1	0
1084	3	2	1	2	1	0	1	2	1	1	2		1	1	1	1	2	60	0	1	0
1085	4	2	1	2	1		0	2	3	1	2	1	2	1	1	1	1	60	0	1	0
1086	3			1	1	0	0	1	1	1	2	0	2	2	1	2	2	60	0	1	0
1087	3	2	1	2	2	1	0	2	1				2	2	1	1	2	60	0	1	0
1088	3	2		2	2	1	0	2	1	0	2	0	2	2	2	1	2	14	1	1	0
1089	1	1	1	2	1	0	0	2	1	1	2	1	1	2	1	1	2	60	0	1	0
1090	4	2	1	1	2	1	0	2	1			1	2	2	2	1	2	15	1	1	0
1091	3	2	1	2	1	1		1	1	0	2	0	2	1	1	1	2	60	0	1	0
1092	3		2	1	1	0	0	1	3	0	1	0	2	2	2	2	1	60	0	1	0
1093	4		2	1	1		0	2	1	1	2	0	1	2	1	1	2	60	0	1	0
1094	3		2	1	1	1	0	2	1	0	2	0	2	2	1	1	2	60	0	1	0
1095	3		1	3	1	0	1	1	1	0	2	0	1	1	1	1	2	33	1	1	0
1096	3			2	1	0	0	1	1	1	2	0	1	2	1	1	2	60	0	1	0
1097	2	2	1	2	1	0	1	2	1	1	2	1	1	1	1	1	2	8	1	1	0
1098	3			2	2		1	1	1	0	2	0	1	2	1	1	2	60	0	1	0
1099	4	2	1	2	2	1	0	1	1	0	2	0	2	1	1	1	2	60	0	1	0
1100	2		2	1	1	1		1	3			0	2	1	2	2	2	60	0	1	0
1101	2	2	2	2	1	0	1	1	1				2	2	1	1	2	60	0	1	0
1102	3	2	1	2	2		0	1	1	0	2	0	2	1	1	1	2	60	0	1	0
1103	3	2	1	2	1	1	1	2	1	1	2		1	1	1	1	2	30	1	1	0
1104	3	2	1	2	1	1	0	2	1				2	2	1	1	2	60	0	1	0
1105	3	2	2	2	1		1	1	1	0	2	0	2	1	1	1	2	35	1	1	0
1106	3		1	1	1	1	0	1	1	1	2	0	2	2	1	1	1	60	0	1	0
1107	1		2	2	2	0	1	2	1	1	2		1	1	1	1	2	60	0	1	0
1108	3		2	1	1	0	0	1	1	0	2	0	2	2	2	2	1	60	0	1	0
1109	2	2	2	2	1	0	0	2	1	0	2	0	2	1	1	2	2	60	0	1	0
1110	3	2	2	2	1	0		2	1	0	2	0	2	1	1	1	2	60	0	1	0
1111	3	2	2	1	2		1	1	1	1	2		1	1	1	1	2	60	0	1	0
1112	4	2	1	1	1	1	1	2	1				1	1	1	1	2	15	1	1	0
1113	3		2	1	1	0	1	2	1	1	2	0	2	2	1	1	2	60	0	1	0
1114	3		2	2	1	0	0	2	1	1	1	0	2	2	2	1	2	60	0	1	0
1115	3	2	1	2	1	1	0	1	1	0	2	0	2	2	2	2	1	60	0	1	0
1116	3	2	1	2	2	0	0	1	3	0	2	0	2	1	2	2	1	60	0	1	0
1117	4	2	1	2	2	1	0	1	3	0	1	0	2	1	2	2	2	60	0	1	0
1118	3	2	1	1	1	0	1	1	1	0	2	0	2	1	1	1	1	60	0	1	0
1119	2	2	2	2	2	0	0	2	1				1	2	2	2	1	60	0	1	0
1120	3	2	1	1	1	1	1	1	1	1	2	0	2	1	1	1	1	60	0	1	0
1121	3		2	2	2	0	0	2	1	0	2	0	2	2	2	1	2	60	0	1	0
1122	3		2	1	2	0	0	1	1	0	2	0	1	2	1	1	2	60	0	1	0
1123	3		1	1	1		0	2	1	1	2	0	2	2	1	2	2	60	0	1	0
1124	3	2	1	2	2	1	0	2	1	1	2		2	1	1	1	2	60	0	1	0
1125	3	2	2	4	1	1	1	1	1	1	2		1	1	2	2	2	60	0	1	0
1126	3			2	1	0	0	1	1	1	2	0	2	2	1	2	2	60	0	1	0
1127	4		1	2	1	1	0	2	3			1	1	2	1	1	2	6	1	1	0
1128	2	2	2	2	1	0	0	1	1	0	2	0	2	2	1	1	2	60	0	1	0
1129	3			1	1	1	0	2	1	0	2	0	1	2	2	1	2	32	1	1	0
1130	3	2	1	1	2	1	1	2	1	0	2	0	2	1	1	1	2	60	0	1	0
1131	3	2	1	2	1	1	1	1	3	0	2	0	2	1	1	1	2	60	0	1	0
1132	3	2	2	1	2	1		2	3	1	2	1	1	1	2	1	1	12	1	1	0
1133	3	2	1	1	1	0	0	1	1	1	1	0	2	1	1	1	2	60	0	1	0
1134	3	2	1	2	2	1	1	1	1	1	2		2	1	1	1	2	60	0	1	0
1135	4	2	1	2	2	0	0	2	1	0	2	0	2	1	1	1	2	60	0	1	0
1136	3			2	2	0	0	1	1	0	2	0	2	2	2	1	2	60	0	1	0
1137	3	2	1	1	1	0	1	1	1	1	2	0	2	1	2	1	2	60	0	1	0
1138	3		1	2	1	1	0	1	1	1	2		2	1	1	1	2	60	0	1	0
1139	2	2	2		1	0		2	3	0	2	0	1	1	2	1	2	60	0	1	0
1140	1	2	2	1	1	1	1	2	1	0	2	0	2	1	1	2	2	60	0	1	0
1141	2	2	1	2	2	0	0	2	1	0	2	0	1	1	1	1	2	60	0	1	0
1142	4			2	1	0	1	2	3	1	2	1	1	2	1	1	1	18	1	1	0
1143	3	2	1	1	1	0	1	2	1	1	2	0	1	1	1	2	2	60	0	1	0
1144	3	2	2	1	1	0	0	2	1	0		1	2	2	2	2	1	60	0	1	0
1145	3	2	1	1	1	0	0	1	1	0	2	0	1	2	1	1	2	60	0	1	0
1146	1	2	1	2	2	0		2	3	1	2	0	1	1	1	1	2	60	0	1	0
1147	4	2	1	2	1	0	1	1	1				2	1	1	1	2	60	0	1	0
1148	3	1	1	2	2	0	1	2	1	1	2		1	1	2	1	2	60	0	1	0
1149	3	1	2	2	1		1	2	1	1	2	0	1	1	1	1	2	24	1	1	0
1150	2	2	1	2	1	1	1	2	1	1	2	0	2	1	1	1	2	15	1	1	0
1151	3	2	1	1	1		1	2	1	1	2	0	1	1	1	1	2	14	1	1	0
1152	3	2	2	1	1	0	1	1	1	0	2	0	1	1	1	1	1	60	0	1	0
1153	4	2	1	2	2	0	0	2	1	1	2	1	1	2	2	1	2	60	0	1	0
1154	4	2	1	4	2	0	0	1	1	0	1	0	2	2	1	1	2	60	0	1	0
1155	3	2	2	4	2	0	0	1	1	1	2	0	2	2	2	2	1	60	0	1	0
1156	3	2	2	1	1	0	1	1	1	0	2	0	1	1	1	1	1	60	0	1	0
1157	3	1	2	2	2	0	0	1	1	0	2	0	2	2	2	1	2	60	0	1	0
1158	4	2	1	2	2	0	0	1	3	1	2	0	2	1	2	1	2	60	0	1	0
1159	4		2	1	1	1	0	1	1	1	2	0	2	2	2	1	2	60	0	1	0
1160	4	2	2	2	1	1	0	1	1				2	2	2	2	1	60	0	1	0
1161	2	2	1	2	1	0	0	1	1	1	2	0	2	2	1	1	2	60	0	1	0
1162	2	2	2	2	2	0	0	2	1	0	2	1	2	1	2	1	1	60	0	1	0
1163	4	2	1	2	1	0	0	1	3	0	2	0	2	2	1	1	2	60	0	1	0
1164	3	2	1	1	1	0	1	1	1	0	2	0	2	1	1	1	2	60	0	1	0
1165	3		1	3	1	0		2	3	1	2	0	1	1	1	1	2	60	0	1	0
1166	3		1	2	1	1	0	1	1	0	2	0	2	1	1	1	2	60	0	1	0
1167	3		2	2	2	0	0	1	1	0	1	0	2	1	2	1	2	60	0	1	0
1168	2	2	2	2	1	0	0	1	1	1	2	0	1	1	1	1	1	60	0	1	0
1169	4	2	2	1	1		0	2	3			1	2	2	1	1	2	11	1	1	0
1170	3	2	1	4	1		0	1	3	0	1	0	2	2	2	2	1	60	0	1	0
1171	4	2	2	2	1	0	0	1	1	0	1	0	1	2	2	2	1	60	0	1	0
1172	2		2	2	1	0	0	2	1	1	2	0	1	2	1	1	1	60	0	1	0
1173	3		1	2	1	0		2	1			0	1	1	1	1	1	60	0	1	0
1174	3		1	1	1	1	1	1	1	0	2	0	2	1	1	1	2	60	0	1	0
1175	4			2	1	1	0	2	1			1	2	1	2	2	2	60	0	1	0
1176	4	2	2	1	1	0	1	1	1	1	2	0	2	1	1	1	2	60	0	1	0
1177	3		1	2	1	1	0	1	1	0	2	0	2	2	1	2	2	60	0	1	0
1178	3	2	1	1	2	1	0	1	1	0	2	0	2	2	1	1	2	60	0	1	0
1179	3	1	2	4	1	0	1	2	1	1	2	0	2	2	1	1	1	10	1	1	0
1180	2	1	2	1	1		1	2	1	1	2	0	1	2	1	1	2	60	0	1	0
1181	4	2	1	3	1	0	1	1	3	0	2	0	2	1	1	1	2	60	0	1	0
1182	4	2	2	1	1	1	0	1	1	0	1	0	2	2	2	2	1	60	0	1	0
1183	3	2	1	2	1	0	0	1	1	0	1	0	2	2	2	2	1	60	0	1	0
1184	3	2	2	1	2	1	0	1	1	0	1	0	2	2	2	2	1	60	0	1	0
1185	3	2	1	2	2	0	1	1	1	0	2	0	2	2	1	1	2	60	0	1	0
1186	1		2	1	1	0	0	2	1	1	2		1	1	1	1	2	60	0	1	0
1187	4	2	1	2	2	1		1	1	0	2	0	1	1	1	1	2	60	0	1	0
1188	3	1	2	2	2	0	0	2	3	1	2	0	1	1	1	1	2	60	0	1	0
1189	4	2	1	3	1	1	0	2	1			1	2	2	1	1	1	60	0	1	0
1190	3	2	2	4	1	1	0	1	2	0	1	0	2	2	2	2	1	60	0	1	0
1191	4	2	1	2	1	0	1	2	1	1	2	0	2	1	1	1	2	60	0	1	0
1192	4		2	2	1	0	0	2	1	1	2		1	2	2	2	1	60	0	1	0
1193	4	2	1	2	2	1	0	2	1	1	2	1	2	1	1	1	2	60	0	1	0
1194	3		1	3	1	1	1	1	1	0	2	0	2	1	1	1	2	60	0	1	0
1195	2			2	2		1	1	1	0	2	0	2	1	1	1	2	60	0	1	0
1196	2	2	2	2	1	1	1	1	3	1	2	0	1	2	1	2	2	9	1	1	0
1197	3	2	1	2	2	0	0	1	1	0	2	0	2	2	1	2	2	11	1	1	0
1198	1	2	1	3	1	1	1	2	1				1	1	1	1	2	60	0	1	0
1199	3	2	1	1	1	1	1	1	1	0	2	0	2	2	2	1	2	60	0	1	0
1200	4	2	1	2	2	1	0	1	3	1	1	0	2	1	2	1	2	60	0	1	0
1201	3	2	1	2	2	1	1	2	1	1	2	1	1	1	2	1	2	19	1	1	0
1202	4			3	2		1	1	1	1	2		2	2	2	1	2	60	0	1	0
1203	1		2	1	1		0	2	1	1	2	0	2	2	1	1	2	60	0	1	0
1204	3		2	2	1	0	0	1	1	0	2	0	2	2	2	1	2	60	0	1	0
1205	3	2	1	1	2	0	0	2	1	0	2	0	2	2	1	1	2	60	0	1	0
1206	4	2	1	3	1	0	0	1	3	0	2	0	2	1	2	1	2	60	0	1	0
1207	4	2	1	1	1	1	0	1	1				2	2	2	1	2	60	0	1	0
1208	3	2	2	1	1	0	0	2	1				2	2	1	2	2	60	0	1	0
1209	4	2	1	1	2	1	1	2	1	1	2	0	1	1	2	1	2	60	0	1	0
1210	4	2	1	2	2	0	1	1	1	0	2	0	2	1	2	1	2	60	0	1	0
1211	3	2	2	3	1	1	1	2	1	0	2	1	2	1	1	1	2	60	0	1	0
1212	3	2	2	2	1		1	1	3	0	2	0	2	1	1	1	1	60	0	1	0
1213	3	2	2	2	2	0	0	1	1	0	2	0	2	2	1	1	1	60	0	1	0
1214	4	2	1	2	2	0	1	1	3	0	1	0	2	1	1	2	2	60	0	1	0
1215	3	2	1	2	2	1	1	1	1	1	2	0	1	1	1	1	2	60	0	1	0
1216	4	1	1	2	2	1	0	2	1	0	2	0	2	2	1	1	2	24	1	1	0
1217	3	2	1	2	2	1	1	2	1	1	2	1	2	2	2	1	2	60	0	1	0
1218	4	2	2	3	1	1	0	1	1	0	2	0	2	2	2	2	1	60	0	1	0
1219	3		1	3	1	0	0	1	1	0	2	0	2	2	2	1	2	60	0	1	0
1220	3	2	1	2	2		1	2	1			1	2	2	1	1	2	60	1	1	0
1221	3	2	2	1	1		0	1	1	0	2	0	2	2	2	2	1	60	0	1	0
1222	4	1	1	3	1	1	1	2	3			1	2	1	2	2	2	26	1	1	0
1223	4	2	1	2	1		1	1	1	0	1	0	2	1	2	2	2	60	0	1	0
1224	2	2	2	2	2	0	1	2	1	1	2	0	2	2	2	1	2	15	1	1	0
1225	3			2	1	0	0	1	1	0	2	0	2	2	1	1	2	60	0	1	0
1226	4		1	3	1	1	0	2	1	0	2	0	2	2	1	1	2	60	0	1	0
1227	3	2	1	2	1	1	1	1	1	1	2	0	2	1	1	1	2	60	0	1	0
1228	4	2	1	2	1	0	1	1	1	0	2	0	2	2	1	1	2	60	0	1	0
1229	3	2	2	2	1	1	0	1	1	1	2	0	2	2	2	2	1	60	0	1	0
1230	3			2	1		1	1	1	0	2	0	2	2	1	1	2	60	0	1	0
1231	4	2	1	3	2	1	1	2	1				2	1	1	1	2	60	0	1	0
1232	3	1	1	2	2		0	1	1	0	2	0	2	2	1	1	2	60	0	1	0
1233	3	2	1	1	2		1	2	1	1	2	0	2	1	2	1	1	60	0	1	0
1234	2	2	2	4	2	0	1	2	1				2	1	1	1	2	60	0	1	0
1235	4	2	1	2	1		0	1	1	0	2	0	1	2	1	1	2	60	0	1	0
1236	3	2	1	2	2	0	1	2	3	1	2	0	2	2	1	1	1	60	0	1	0
1237	3		1	1	2	0	0	1	1	0	2	0	2	2	2	1	2	11	1	1	0
1238	3	2	1	2	2	0	0	2	3	0	2	0	2	1	1	1	2	60	0	1	0
1239	3	2	1	1	2	1	1	1	1	0	2	0	2	1	1	2	2	60	0	1	0
1240	2	2	1	2	2	0	1	1	1	1	1	0	2	1	1	1	2	60	0	1	0
1241	3		2	2	1	0	0	2	1	0	2	0	1	2	2	1	2	60	0	1	0
1242	2	2	2	1	1	0	0	2	3	1	2	0	1	1	1	1	1	60	0	1	0
1243	3	2	2	3	1			1	1	1	2	0	1	1	1	1	1	60	0	1	0
1244	3			1	2	1	0	2	1	0	2	0	2	2	2	1	2	60	0	1	0
1245	4			2	1		1	1	1	0	2	0	2	2	1	1	2	60	0	1	0
1246	2	2	1	2	1	0	0	2	1	1	2		2	1	2	1	2	60	0	1	0
1247	4	2	2	1	1	0	1	1	1	1	2	0	2	1	1	1	2	60	0	1	0
1248	2	2	2	2	2	0	1	1	1	0	2	0	1	2	2	1	2	60	0	1	0
1249	3		1	2	1	0	1	2	3	1	2		2	1	1	1	2	35	1	1	0
1250	3		2	1	1		0	2	1			1	1	2	2	1	2	4	1	1	0
1251	3		1	1	1	0	1	1	1	0	2	0	2	1	2	1	2	60	0	1	0
1252	4	2	2	3	1		0	1	1	0	2	0	2	2	2	2	1	60	0	1	0
1253	3	2	2	1	1	0	1	1	1	0	1	0	2	2	2	2	1	60	0	1	0
1254	3	2	1	2	2	1	0	1	1	0	2	0	1	2	1	1	1	60	0	1	0
1255	4		1		1	0	0	2	1	1	2	1	2	2	2	1	2	60	1	1	0
1256	3	2	1	2	2		0	2	1	1	2	0	2	1	1	1	2	60	0	1	0
1257	3	2	2	2	1	0	1	1	1	0	2	0	1	2	1	1	2	60	0	1	0
1258	3	2	2	2	1	1	1	2	1	1	2	0	1	1	1	1	1	60	0	1	0
1259	4	2	2	2	1	0	0	1	3	0	2	0	2	2	2	2	1	60	0	1	0
1260	3	2	1	1	1	0	1	2	1	1	2	1	2	1	1	1	1	46	1	1	0
1261	4		2	2	1	0	0	1	3	0	2	0	1	2	1	1	2	60	0	1	0
1262	4	2	1	2	1	0	0	1	3	0	2	0	2	1	1	2	1	60	0	1	0
1263	4	2	1	3	1	1		2	1	1	2	1	2	1	1	2	2	42	1	1	0
1264	3	2	2	4	1	0	0	1	3	1		0	2	2	2	1	2	60	0	1	0
1265	4	2	2	3	2	1	0	1	1	0	1	0	2	2	2	2	1	60	0	1	0
1266	2	2	2	1	1	0	1	2	1	1	2	0	1	2	2	1	2	60	0	1	0
1267	4			1	1		1	2	1	0	2	0	2	2	1	2	2	60	0	1	0
1268	2	2	1	2	1	0	1	2	1	0	2	0	1	2	1	1	2	60	0	1	0
1269	3	2	2	4	1	0	0	2	1				1	2	1	1	1	60	0	1	0
1270	3	2	1	2	2	1	1	2	1	1	2	0	2	1	2	1	2	60	0	1	0
1271	3	2	1	1	2	1	1	1	1	0	2	0	2	1	2	2	2	60	0	1	0
1272	4	2	2	2	1	1	0	1	1	1	1	0	2	2	1	1	2	60	0	1	0
1273	2	2	2	4	1	0	0	2	1	1	2		1	1	1	1	2	60	0	1	0
1274	3	2	1	2	2	0	1	2	1	1	2	1	1	1	1	1	2	60	0	1	0
1275	2		1	2	1	0	1	2	1	0	2	0	2	1	2	1	2	60	0	1	0
1276	2	2	1	1	2	1	1	2	1	1	2	0	1	2	2	1	2	10	1	1	0
1277	3	2	2	1	1	0	0	2	1	1	2	0	1	1	2	1	2	60	0	1	0
1278	4	2	1	3	1	1		2	1	0	2	0	1	1	1	1	2	60	0	1	0
1279	2	2	2	1	1	0	0	2	3	1	2	0	1	2	1	1	2	60	0	1	0
1280	4	2	1	1	2	1	0	1	1	0	2	0	2	2	2	1	2	60	0	1	0
1281	4	2	1	2	1	0	0	1	3	0	1	0	2	2	2	2	1	60	0	1	0
1282	2	2	2	2	1	0	0	2	1	1	2		1	1	1	1	2	60	0	1	0
1283	4	2	2	3	1	1	1	2	1	1	2	1	1	1	2	1	2	13	1	1	0
1284	3	2	1	1	1	0	0	1	1	0	1	0	2	1	2	2	2	60	0	1	0
1285	4		1	3	1	1		1	1	0	2	0	1	1	1	2	2	23	1	1	0
1286	4	2	1	3	1	1	1	1	1	0	2	0	1	1	2	1	2	60	0	1	0
1287	2	2	1	1	2	0	0	2	1	1	2		1	1	1	1	2	60	0	1	0
1288	3	2	1	1	1	0	1	1	1	0	2	0	2	1	1	1	2	60	0	1	0
1289	3	1	2	2	1	1	1	2	3	1	2		2	1	2	1	2	60	0	1	0
1290	4	2	2	2	1	1	1	2	1				1	1	1	1	2	60	0	1	0
1291	3	2	1	1	2		1	2	1	1	2	0	2	1	1	1	2	29	1	1	0
1292	4			4	1	1	0	1	1	0	2	0	2	2	1	2	2	60	0	1	0
1293	3		2	1	1		0	2	3				2	2	2	1	2	60	0	1	0
1294	3	1	1	2	1	0		2	1	1	2	0	2	2	2	1	2	60	0	1	0
1295	3	2	2	4	2	0	1	1	1	1	2	0	2	1	1	1	2	60	0	1	0
1296	4	2	1	2	1	0	1	2	1	1	2	0	1	1	1	1	2	60	0	1	0
1297	3	1	1		2	0	1	2	1	1	2		2	1	1	1	2	60	0	1	0
1298	4	2	1	2	1	0	1	2	1			1	2	1	2	2	2	20	1	1	0
1299	2	2	1	1	2	0	1	1	1	1	2		2	1	1	1	2	46	1	1	0
1300	4	2	2	1	1	1	0	1	1	0	2	0	2	2	1	2	2	60	0	1	0
1301	4	2	1	3	1	0	1	2	1	1	2	0	2	1	1	1	2	60	0	1	0
1302	2		2	2	2	0	1	1	1	1	2	0	2	1	1	1	2	60	0	1	0
1303	3		1	2	1	1	0	1	1	0	2	0	2	1	1	1	2	60	0	1	0
1304	4	2	1	2	1	1	1	1	1		2		2	2	2	1	2	60	0	1	0
1305	2	2	2	2	1	0	0	2	1	1	2	1	1	2	2	1	2	50	1	1	0
1306	3	1	2	1	1	1	0	1	1				1	2	1	1	2	60	0	1	0
1307	2	2	2	1	1		0	1	1			1	2	1	1	1	2	60	0	1	0
1308	4	2	1	1	1	1	0	1	1	0	2	0	2	2	2	1	2	60	0	1	0
1309	4		2	2	1	0		2	1	1	2	0	1	2	1	1	2	14	1	1	0
1310	3	2	1	2	2	1	0	1	3	1	2	0	2	2	2	1	2	60	0	1	0
1311	4		1	1	1	0		1	1	0	2	0	1	1	1	1	2	60	0	1	0
1312	3	2	1	2	1	0	0	1	1	0	2	0	2	2	2	1	2	60	0	1	0
1313	3	2	1	1	2	1	1	2	1	1	2	0	1	1	2	1	2	60	0	1	0
1314	3	2	2	4	1	0	0	2	1			1	2	2	1	1	2	60	0	1	0
1315	3	1	1	2	2	1	1	2	1	1	2	1	1	1	1	1	1	30	1	1	0
1316	3	2	1	1	2	1		1	3	0	2	0	2	1	2	1	2	60	0	1	0
1317	3	2	1	2	2		1	2	1	1	2		1	1	1	1	2	60	0	1	0
1318	4	2	1	2	1	0	1	2	1	1	2	0	2	1	1	1	2	60	0	1	0
1319	4	2	2	2	1	0	0	1	3	0	1	0	2	2	2	1	2	60	0	1	0
1320	4	2	1	2	1		1	1	1			0	1	1	2	2	2	7	1	1	0
1321	2		2	2	1	0	1	2	1	1	2	1	1	1	1	1	2	23	1	1	0
1322	4		1	2	1		0	1	1	1	2	0	1	2	1	1	2	13	1	1	0
1323	4	2	1	3	1	0	0	2	1	1	2	1	1	1	1	1	2	18	1	1	0
1324	3	2	1	2	2	0	0	1	3	1	2	0	2	2	2	1	2	60	0	1	0
1325	3	2	2	4	1	0	0	2	1	0	2	0	2	1	2	2	2	60	0	1	0
1326	3	2	2	2	1	0	0	1	1	0	1	0	2	2	1	1	2	60	0	1	0
1327	3	2	1	2	2	1	1	1	1	1	2	0	2	1	1	1	2	60	0	1	0
1328	3	2	1	4	2		1	2	1	1	2	0	2	1	1	1	1	60	0	1	0
1329	4	2	1	2	1	0	1	2	3	0	1	0	2	1	1	1	1	60	0	1	0
1330	3	1	2	2	1	0		2	2	1	2	0	2	1	1	2	2	60	0	1	0
1331	3	2	2	1	1	0	1	2	1				1	2	1	1	2	60	0	1	0
1332	3		1	2	2	0	1	2	1	0	2	0	1	2	2	1	2	60	0	1	0
1333	3		1	2	1	0		1	1				1	1	2	2	2	60	0	1	0
1334	3		1	2	2	1	1	1	1	1	2		2	2	2	1	2	60	0	1	0
1335	3		1	2	2	1	0	1	1				2	2	2	1	2	60	0	1	0
1336	4	2	1	3	1	0		1	1	0	2	0	2	1	2	1	2	60	0	1	0
1337	3	2	2	2	1	0	1	2	1	1	2	0	2	1	1	1	2	60	0	1	0
1338	4	2	1	2	2	1	0	1	1	0	2	0	2	2	2	1	2	60	0	1	0
1339	4	2	1	3	1	1	0	1	3	0	2	0	2	1	2	1	2	60	0	1	0
1340	3	2	2	1	1	1	0	1	1	1	2		1	2	1	1	2	60	0	1	0
1341	4	2	1	1	1	0		1	1	0	2	0	1	1	2	1	2	60	0	1	0
1342	3	2	1	2	1	1	1	1	1	1	2	0	2	1	1	1	2	60	0	1	0
1343	3		1	1	2			1	1	0	2	0	1	1	2	1	1	60	0	1	0
1344	3	2	1	2	2	1	1	1	1	0	2	0	2	1	1	1	2	60	0	1	0
1345	3		2	2	1	0	0	2	1	1	2	0	1	1	1	1	2	60	0	1	0
1346	3		1	1	1	1	1	2	1	1	2		1	1	2	1	2	38	1	1	0
1347	4	2	1	2	1	1		2	1	1	2	1	2	1	1	1	2	18	1	1	0
1348	3		1	2	2	1	1	2	1	1	2	0	2	1	1	1	1	60	0	1	0
1349	3	2	2	4	1	0	1	2	1	1	2	0	1	1	1	1	2	60	0	1	0
1350	3	2	1	1	1	0	1	2	1	1	2		2	1	2	1	2	60	0	1	0
1351	3		2	2	1	0	0	1	1	0	2	0	1	2	1	1	2	60	0	1	0
1352	3	2	2	2	1	0	0	2	1	1	2		2	1	1	1	2	46	1	1	0
1353	3	2	2	1	1			2	3	1	2	1	2	1	2	1	2	18	1	1	0
1354	3	2	1	2	1	0	0	1	1	1	2	0	2	1	1	1	2	60	0	1	0
1355	3	2	1	2	1	1	0	2	1	0	2	0	2	1	1	1	2	60	0	1	0
1356	3		2	3	2	1	0	1	1	1	1	0	1	2	1	1	1	60	0	1	0
1357	4		1	2	1	0	0	2	1	1	2	0	2	1	1	1	2	60	0	1	0
1358	3	2	2	2	1	0	0	2	1	1	2		2	1	1	1	2	60	0	1	0
1359	2	2	1		1	0	0	1	1	1	2		1	2	1	1	1	49	1	1	0
1360	3	2	1	2	2	0	1	2	1	1	2	0	1	2	2	1	2	13	1	1	0
1361	2	2	2	2	1	0	0	1	1	1	2		2	2	1	1	2	56	1	1	0
1362	3	2		1	1	1		2	3	1	2	1	2	1	2	2	2	55	1	1	0
1363	3		2	1	2	1	0	1	1	0	2	0	2	2	1	2	2	60	0	1	0
1364	4		2	2	1	0	1	2	1			1	2	1	2	1	2	60	0	1	0
1365	3	2	1	1	2	1		2	1	1	2		2	1	2	1	2	41	1	1	0
1366	1		2	1	1	0	0	2	3	0	2	0	2	1	2	2	2	6	1	1	0
1367	3			2	2	1	1	2	1	1	2	0	2	1	2	1	2	60	0	1	0
1368	3		2	1	1	0	0	1	2	0	1	0	2	2	2	2	1	60	0	1	0
1369	3	2	2	2	1	1		2	1	0	2	0	1	1	1	1	1	60	0	1	0
1370	4	2	1	2	1	1		1	3				2	1	1	2	2	60	0	1	0
1371	3		2	2	1	0	0	1	1	1	2	0	2	2	1	2	2	60	0	1	0
1372	3	2	1	2	2	0	0	1	1	0	2	0	2	1	1	1	2	60	0	1	0
1373	4	2	1	2	1	1		1	3	1	2	0	2	1	2	1	1	60	0	1	0
1374	2	2	1	2	2	1	1	2	1	1	2	0	2	1	2	2	2	8	1	1	0
1375	3		2	2	1	0	1	1	1	0	2	0	2	1	2	2	2	60	0	1	0
1376	4		2	3	1	0		1	1				2	2	2	1	2	60	0	1	0
1377	4	2	1	2	2			2	1	1	2		1	2	2	1	2	44	1	1	0
1378	3	1	1		1	0	0	2	1	1	2		1	1	1	1	2	60	0	1	0
1379	1	2	2	2	2	0		2	1	1	2		2	1	1	1	2	60	0	1	0
1380	2	2	2	1	2	0		2	1	1	2	1	1	1	1	1	2	60	0	1	0
1381	4		2	3	1	1	0	2	1	1	2		2	1	1	1	1	60	0	1	0
1382	3		1	2	2	1	0	2	3	1	2	0	2	2	1	1	2	60	0	1	0
1383	3		1	2	2	0	0	2	1	1	2	0	1	2	1	1	2	60	0	1	0
1384	3		1	2	1	1	0	1	1	0	2	0	1	2	2	1	2	60	0	1	0
1385	4	2	2	3	1	1	1	1	1	1	2		2	1	1	2	2	18	1	1	0
1386	3	2	1	1	2	0	1	2	1	0	2	0	2	2	1	1	1	60	0	1	0
1387	3		1	2	1	0	1	1	1	0	2	0	2	2	1	1	2	60	0	1	0
1388	4			2	1	1	0	1	1	0	1	0	2	2	2	1	2	60	0	1	0
1389	4	1	2	3	1	0	0	2	1	1	2		1	1	1	1	2	42	1	1	0
1390	3		2	1	2	0	0	2	1				2	2	2	1	2	60	0	1	0
1391	3	2	1	2	2	0	1	2	1	1	2	1	1	1	1	1	2	38	1	1	0
1392	3	2	1	2	1		1	2	1	1	2	0	1	1	2	1	2	17	1	1	0
1393	3	1	1	2	1	1		2	3	1	2		2	1	1	1	2	60	0	1	0
1394	3		1	2	1	0		2	1	1	2	1	2	1	1	1	2	32	1	1	0
1395	4		2	3	1		0	1	1			1	2	1	1	1	1	60	0	1	0
1396	2	2	2	2	1	0	0	2	1	1	2		2	1	1	1	1	60	0	1	0
1397	2	2	2	1	1		0	2	3	1	2	0	1	2	1	1	2	10	1	1	0
1398	2	2	1	2	2	0	1	2	1			1	2	1	1	1	2	53	1	1	0
1399	4	1	2	4	1	1	0	2	1			1	2	2	2	1	2	9	1	1	0
1400	4		1	3	2	0	0	1	1	1	2	0	2	2	2	2	1	60	0	1	0
1401	3	2	2	1	1	1	1	2	1			1	1	1	1	1	2	49	1	1	0
1402	1	2	2	2	1	0	0	2	3	1	2	0	2	1	1	1	2	35	1	1	0
1403	3	2	1	2	2	0	0	2	1	1	2	0	1	1	1	1	2	12	1	1	0
1404	3		2	2	1	1	0	2	1	1	2	1	1	1	2	1	2	14	1	1	0
1405	3	2	1	1	1	1	1	2	3			1	2	1	1	1	2	17	1	1	0
1406	3	2	1	2	1	0	1	2	1	1	2	1	2	1	1	1	2	35	1	1	0
1407	2	2	1	2	2	0	1	2	1	1	2	1	2	1	1	1	2	25	1	1	0
1408	4	2	1	2	1	0	1	2	1	1	2		2	1	1	1	2	60	0	1	0
1409	3	2	2	1	2	0	1	2	1	1	2		1	1	1	1	2	60	0	1	0
1410	1	2	1	1	2	0	0	2	3	1	2	1	2	2	2	1	2	13	1	1	0
1411	1	2	1	2	2	0	0	1	1	0	2	0	1	1	1	1	2	35	1	1	0
1412	3		1	1	2		0	2	1	0	2	0	2	1	1	2	2	22	1	1	0
1413	4	2	1	2	2	1		2	1				1	1	2	1	2	16	1	1	0
1414	3	2	1	2	1	1	0	2	1	1	2	0	2	2	1	1	2	14	1	1	0
1415	3	2	2	2	1	0	1	2	3	1	2	1	1	1	1	1	2	37	1	1	0
1416	1	2	1	2	2	0	0	2	3	1	2	1	2	2	2	1	2	4	1	1	0
1417	3	2	2	2	1	0	0	2	1			1	2	1	1	1	2	14	1	1	0
1418	3	2	1		1			2	1	1	2		1	1	1	1	2	46	1	1	0
1419	4	2	1	3	2	0	1	1	1	1	2		2	1	1	2	2	31	1	1	0
1420	2	1	2	1	1	0	1	2	3	1	2	1	1	2	1	1	1	13	1	1	0
1421	2		1	2	2	0	0	2	1	0	2	0	1	2	2	1	2	17	1	1	0
1422	4	2	1	2	1	1	1	2	1	0	2	0	1	1	2	1	2	28	1	1	0
1423	3	2	1	1	2	1	0	2	1	1	2	0	2	1	2	1	2	12	1	1	0
1424	3		1	2	1	0	0	2	1			0	2	1	2	1	2	14	1	1	0
1425	4	2	1		1	0	1	1	1	1	2	0	1	1	1	1	2	10	1	1	0
1426	3	2	2	1	1	0	0	1	1	1	2		2	1	2	2	1	60	0	1	0
1427	4	2	2	3	1	0	0	2	1		2	1	2	2	1	2	2	60	0	1	0
1428	3	2	2	2	1	0	0	1	3	1	1	0	2	2	2	2	1	60	0	1	0
1429	4	1	1	3	1	0	1	1	1			0	1	1	1	2	1	60	0	1	0
1430	4	2	1	2	1	0	0	1	1			0	1	1	2	1	2	60	0	1	0
1431	3		2	2	1	0	0		1				1	1	2	2	1	60	0	2	3
1432	4	2	1	3	1	0	0		1				1	1	2	2	2	2	1	2	3
1433	2		2	2	1	0	0		1				2	2	1	2	2	60	0	2	3
1434	3	2	2	2	1	0	1		1				2	2	2	1	1	60	0	2	3
1435	2		2	2	1	0	1		1				2	2	1	2	2	14	1	2	3
1436	3			2	1	0	0		1				2	1	2	2	1	60	0	2	3
1437	3	2	1	1	2	1	1		1	0	2							3	1	2	2
1438	3		2		1	1	0	1	1				2	1	1		2	60	0	2	3
1439	3		2	2	2	0	0		1				2	1	2	1	2	60	0	2	3
1440	4	2	1	2	1	1	0		1	0	2	0	1	1	1	1	2	60	0	2	3
1441	3			4	1	0	1		1	1	2	0	2	1	2		1	60	0	2	3
1442	3		1	2	2	0	0		1				2	1	2		1	60	0	2	3
1443	2			2	2	0	0		1									60	0	2	2
1444	3		2	3	1	0	1		1	1	2		2	1	2	1	2	60	0	2	3
1445	1	1	2	1	1	1	1		1				1	1	1	1	2	60	0	2	3
1446	4	2	1	2	2	1	0		1	1	2		2	1	1	1	1		1	2	1
1447	2			2	1	0	0	1	1				2	1	1		2	60	0	2	3
1448	3	2	1	1	2	0	0		1				2	1	2	1	2	14	1	2	3
1449	3	2	2	2	2	0			1				1	1	1	1	2	60	0	2	3
1450	4		2	3	2	0	0		1				2	2	2		1	60	0	2	3
1451	3	2	1	2	2	0	0		1	1	2		1	1	1	1	2	60	0	2	3
1452	3	2	2	4	1	1	0		1				2	1	2		1	60	0	2	3
1453	3		1	1	1	1	0		1	0	2		2	1	2		1	60	0	2	3
1454	3		1	2	2	1			1					1	2	1	2	60	0	2	2
1455	2		2	2	1	0	0		1				1	1	1	1	1	60	0	2	3
1456	2	2	2	2	2	0	0		1	1	2	0	1	2	2	1	1		1	2	1
1457	4	2	2	3	1	0	0	1	1	1	1	0	2	1	1	1	2	60	0	2	3
1458	2		2	2	1	0	0		1				2	2	1	1	2		1	2	1
1459	3		2	1	1	0			1				2	1	2	1	2	60	0	2	3
1460	4		1	1	2	0			1	1	2		1	2	2	1	2	7	1	2	3
1461	2	1	2	2	1	0	0		1				2	2	2	1	2	60	0	2	3
1462	3		2	2	1	0	0		1				2	2	1	2	2	60	0	2	3
1463	4		1	2	2	1	1		1									60	0	2	2
1464	3		2	2	2	1	0		1	1	2		2	1	1	1	2	60	0	2	3
1465	3	2	2	1	1	1	0		1	1	2	0	1	1	1	1	2	21	1	2	3
1466	3		2	4	1	0	0		1				2	2	2	1	2	60	0	2	3
1467	3			4	1	1	0		1									60	0	2	2
1468	4		2	2	1	0	1		1				2	2	2	1	1	60	0	2	3
1469	3	1		1	1	0			1	1	1		2	2	1	1	2	60	0	2	3
1470	3		2	2	1	1	1		1	0	2		2	1	2	1	2	60	0	2	3
1471	3		2	2	1	1	0		1				2	2	2	1	1	60	0	2	3
1472	3	2	1	2	1	0	1		1	1	2		1	1	2	1	2	11	1	2	3
1473	3			2	2	1	1		1				2	2	2	1	2	60	0	2	3
1474	1		2	2	1	0	0		1	1	2		1	2	2	1	1	60	0	2	3
1475	3	2	1	1	1	0	0		1	1	2		1	1	2	1	2		1	2	1
1476	4	2	1	1	1	1	0	1	1				2	2	1	1	2	60	0	2	3
1477	1	2	1	1	2	1	1		1	1	2		2	2	2	1	1	60	0	2	3
1478	2		2	2	1	0	1		1				1	2	2	1	2	60	0	2	3
1479	3	2	2	1	1	1	1		1				2	2	2	1	2	6	1	2	3
1480	3	2	1	2	1	1	1		1				1	1	1	1	2	38	1	2	3
1481	4		1	2	2	1			1	1	2		2					60	0	2	3
1482	4	1	1	2	1	1	0		1				2	2	2	1	2	13	1	2	3
1483	3	2	2	2	1	0	1		1	1	2	1	1	2	2	1	1	11	1	2	3
1484	4			2	1	0	1		1				2	1	2	1	2	60	0	2	3
1485	4		1	2	1	0	0		1									12	1	2	2
1486	3		1	2	1	1	1	2	1	1	1	1	2	1	2	1	2	60	0	2	3
1487	4		1	2	1	0	0	1	1				1	2	2	1	1	60	0	2	3
1488	3		2	2	1	0	0		1				1	1	1	1	2	60	0	2	3
1489	4		1	2	1	0	0		1				2	2	1	1	2	60	0	2	3
1490	4		1	2	1	0	0		1				2	2	1	1	2	60	0	2	3
1491	3	2	2	2	1	0	0		1	1	2		2	1	1	1	2	60	0	2	3
1492	3		2	2	1	0	0		1									60	0	2	2
1493	4		1	1	2	1	1		1				2	1	1	1	2	60	0	2	3
1494	3	2	1	2	1	0	0		1				2	2	1	1	1	60	0	2	3
1495	3		1	2	1	1	1		1	1	2	0						60	0	2	2
1496	4	2	1	2	2	1	1	2	1	1	2	0	1	1	1	1	2	60	0	2	3
1497	3	2	2	2	1	1	1		1				1	1	1	1	1	60	0	2	3
1498	4			3	2	0	0		1	0			2	2	1	1	2	60	0	2	3
1499	4		1	1	2	1			1				1	1	1	1	1	60	0	2	3
1500	4			2	1	0	0		1				2	2	1	1	1	60	0	2	3
1501	3		2	1	1	0	0		1				2	2	1	1	1	60	0	2	3
1502	3		2	2	1	1			3				2	1	1	1	2	60	0	2	3
1503	4			2	2	0	0		1				2	2	1	1	2	60	0	2	3
1504	2	2	2	2	1	0	0		1	1	2		1	1	1	1	2	25	1	2	3
1505	2		1		2	0	1		1				2	2	1	1	1	60	0	2	3
1506	3		2	2	1	0	0		1				2	2	1	2	2	60	0	2	3
1507	2	2	1	2	1	1	0		1				1	1	1	1	2	23	1	2	3
1508	3	2	1	1	2	1	1		1				1	1	1	2	2	60	0	2	3
1509	4		2	1	1	0	0		1				1	2	1	1	2	60	0	2	3
1510	3		2	2	1	0	0		1				2	2	1	1	2	60	0	2	3
1511	4		2	1	1	0	0		1	0	1	0						60	0	2	2
1512	3	2	2	1	1	1	0	1	1	0		0	2	1	1	2	1	60	0	2	3
1513	4	2	1	2	1	0	1		1	1	2		2	1	1	1	2	60	0	2	3
1514	4		1	2	1	1	1		1				2	1	1	1	2	60	0	2	3
1515	3	2	2	2	1	0	1		1				1	2	1	1	1	60	0	2	3
1516	2		2	2	1	0	0		1				2	2	1	2	1	60	0	2	3
1517	3		2	4	1	1	0		1				1	2	1	1	2	60	0	2	3
1518	3				2	1	0		1				2	1	1	2	2		1	2	1
1519	3	2	2	2	1	1	0	2	1									1	1	2	2
1520	4		1	2	2	0		2	1				1	1	2	1	2	60	0	2	3
1521	3		2	2	2	1	0		1				2	2	2	2	1	60	0	2	3
1522	4	2	1	2	1	1	1		1				1	1	2	2	2	60	0	2	3
1523	4		1	4	1	1			1	0	2		2	1	1	1	2	60	0	2	3
1524	3		2	2	1	0	0		1	1	2							60	0	2	2
1525	4				1	0	0		1									60	0	2	2
1526	3	2	2		1	0			1				2	1	2	1	2	60	0	2	3
1527	4		1	3	1	0	0		1	0	1	0						60	0	2	2
1528	4		1	2	1	0	0	1	1	1		0	2	2	1	1	1	60	0	2	3
1529	4	2		3	1	0	1		1				2	2	2	1	2	60	0	2	3
1530	4			3	2	0	1		1				2	2	2	2	1	60	0	2	3
1531	2				1	0	0		1				2	2	2	1	2	60	0	2	3
1532	2			2	2	1	0		1				1	2	2	1	2	60	0	2	3
1533	4	1	2	3	1	1	1		3				2	1	1	1	2	60	0	2	3
1534	2	2	2	1	1	0	0		1				1	2	2	1	1	12	1	2	3
1535	1		2	1	2	1	1		1	0	2	0	2	2	1	2	2	60	0	2	3
1536	1		2	2	1	0	0	1	1			0	2	2	1	2	2	60	0	2	3
1537	4	1	1	1	1	1	1		1				2	1	2	1	2	15	1	2	3
1538	3			1	2	0	0		1				2	2	2	1	2	60	0	2	3
1539	2		2	2	1	1	1		1				2	1	1	1	2	60	0	2	3
1540	3		1	1	1	0			1				2	1	1	2	1	60	0	2	3
1541	3	2	2	2	1	0	1		1				2	2	2	1	1	60	0	2	3
1542	3	2	2	2	2	0	0		1				2	2	1	2	1	60	0	2	3
1543	3		1	1	1	1	1		1				2	1	1	1	2	60	0	2	3
1544	4		1	3	2	1	1		1				2	1	2	1	2	60	0	2	3
1545	2		1	1	1	0	0		1	0	1		2	2	2	1	2	60	0	2	3
1546	4		2	3	1	1	0		1	0	2		2	1	1	1	2	60	0	2	3
1547	1		1	2	1	0			1				2	1	1	1	2	33	1	2	3
1548	4	2	1	3	2	1	1		1	1	2	0						13	1	2	2
1549	2	2	2	2	1	0	0	1	1	1			1	1	1	1	2	60	0	2	3
1550	4			3	1	0	0		1	0	1		1	2	2	1	2	60	0	2	3
1551	3		2	4	1	0	1		1				2	1	1	1	2	60	0	2	3
1552	4		1	2	2	0			1	0								60	0	2	2
1553	3		2	2	1	1	1		1				2	1	2	1	2	60	0	2	3
1554	2		2	3	2	0	0		1				2	2	1	2	2	60	0	2	3
1555	2		1	2	1	0	0		1				2	1	1	1	2	60	0	2	3
1556	3			2	1	0	0		3									60	0	2	2
1557	3	2		1	2	0	0		1	0	2	0	2	2	2	1	1	60	0	2	3
1558	3	2		1	2	0	0	1	1	0	2	0	2	2	2	1	1	60	0	2	3
1559	4	2	1	2	1	0	0	1	1	1	2	0	2	1	2	1	2	13	1	2	3
1560	4		1	2	2	0	0		1	1	2		2	2	1	2	2	60	0	2	3
1561	4		1	3	2	0	1		1				2	1	1	1	2	60	0	2	3
1562	4		1	1	1	0	0		1				2	2	1	2	2	60	0	2	3
1563	3		1	4	1	1	0		1				2	1	2	1	2	60	0	2	3
1564	3	2		2	1	1	1		1				1	2	2	1	2	60	0	2	3
1565	3	2	2	2	2	0	0		1				2	2	1	2	1	60	0	2	3
1566	3	2	2	2	2	0	0		1				2	2	1	2	1	60	0	2	3
1567	3	2	2	1	2	0			1				2	1	1	1	2	60	0	2	3
1568	4		2	1	1	0	0		1				2	2	2	1	2	60	0	2	3
1569	2	2	1	1	1	0	1		1				1	1	1	1	1	21	1	2	3
1570	4			1	2	1	0		1				2	2	2	1	2	60	0	2	3
1571	2	2	2	2	1	0	1		1	1	2		2	1	2	1	2	60	0	2	3
1572	4	2	2	4	1	0	0		1				2	2	2	2	1	60	0	2	3
1573	3	1	1	2	1	0	1		1									1	1	2	2
1574	4		1	4	1	0	0	2	1				2					60	0	2	3
1575	3	2	1	2	1	0	0		1									21	1	2	2
1576	3		1	2	1	0	0		1	1	2	0	2	2	1	1	1	60	0	2	3
1577	3		1	3	1	0	0		1				1	2	1	1	1	60	0	2	3
1578	4	2	1	4	2	1	0		1				1	2	2	1	1	60	0	2	3
1579	4	2	1	2	2	0	0		1				2	2	2	1	2	60	0	2	3
1580	2	2	1	2	2	1	1		1				1	2	2	1	2	3	1	2	3
1581	3		2	2	2	1	1		1				2	2	1	2	2	60	0	2	3
1582	3			2	1	0	0		3				1	2	2	2	1	60	0	2	3
1583	4	2	1		1	1	0		1				2	1	1	1	2	60	0	2	3
1584	3		2	2	1	0	0		1	1	2		2	2	1	2	1	60	0	2	3
1585	3	1	1	2	2	0	0		1	1	2	0	2	1	1	1	2	7	1	2	3
1586	2		2	2	1	0	0		1				2	2	2	2	1	60	0	2	3
1587	2		2	2	1	0	0		1				1	2	2	1	2	4	1	2	3
1588	3			1	1	1	0		1				2	2	1	2	2	60	0	2	3
1589	2		1	2	2	1	1		1				2	1	2	2	2	60	0	2	3
1590	3		1	2	2	1	1		1				1	1	2	1	1	60	0	2	3
1591	3		2	1	1	1	0	1	1				2	1	1	1	2	60	0	2	3
1592	4			3	2	1	1		1				2	1	2	1	2	60	0	2	3
1593	4			2	1	1			1				1	1	1	2	2	60	0	2	3
1594	4		1	2	1	1	0		1				2	1	1	2	1	60	0	2	3
1595	3			2	2	1	1		1	0		0						60	0	2	2
1596	4	2	1	2	1	0	1	1	1				2	1	1	1	2	60	0	2	3
1597	4			2	1	0	1		3				1	1	1	2	2	60	0	2	3
1598	3		2	1	1	0	0		1	0	2		1	1	1	2	1	60	0	2	3
1599	2	1	2	2	2	0	0		1	0	1	0	2	1	1	1	2	60	0	2	3
1600	3		2	2	1	0	0		1				2	1	2	2	1	60	0	2	3
1601	3	2		2	1	0	0		1				2	1	2	2	1	60	0	2	3
1602	3			1	2	0	0		1									60	0	2	2
1603	4	1		1	1	0	0		1				2	1	2	1	1	19	1	2	3
1604	3		1	4	1	0			1				2	1	2	1	2	60	0	2	3
1605	4		1	2	1	0	1		1				2	2	2	1	2	60	0	2	3
1606	3		2	2	1	1	1		1	0	2		2	1	1	1	2	60	0	2	3
1607	4		2	2	1	0	0		1				2	1	2	1	2	60	0	2	3
1608	4		2	3	1	0	0		1				2	1	1	2	2	60	0	2	3
1609	3	1	1	2	1	0	0		1				1	1	2	1	2	60	0	2	3
1610	4				2	0	0		1									60	0	2	2
1611	3	2	1	3	2	0	0		1				2	1	2	1	2	60	0	2	3
1612	4			4	1	1	0		1				2	2	2	1	2	60	0	2	3
1613	3	2	1	1	1	0	0		1				1	1	1	1	2	22	1	2	3
1614	4		2	2	1	0	0		1				2	2	2	1	2	60	0	2	3
1615	4		1	3	1	0	0		1				2	2	2	2	1	60	0	2	3
1616	3		2	4	1	0	0		1				2	2	1	1	2	60	0	2	3
1617	4		2	1	1	1	0		1				2	2	2	1	2	60	0	2	3
1618	3		1	1	1	0	1		1				2	2	2	1	1	60	0	2	3
1619	2	2	2	1	1	0	1		1				2	1	2	2	2	60	0	2	3
1620	4	2	1	2	1	0	1		1	0	1	0	2	1	2	1	1	60	0	2	3
1621	3	2	1	1	1	0	0	1	1				2	1	2	1	2	60	0	2	3
1622	4	2		2	2	1	1		1	1	2	0	2	2	2	1	1	60	0	2	3
1623	3	2		3	2	1	0		1	1	2		1	1	1	1	2		1	2	1
1624	3	2	1	2	2	1	1	1	1	1	2	0	1	2	2	1	2	60	0	2	3
1625	3			2	1	0	1		1	1	2		2	2	2	1	1	60	0	2	3
1626	4		1	3	2	0	0		1				2	1	1	2	2	60	0	2	3
1627	2		1	1	1	1	1		1				2	1	2	1	2	60	0	2	3
1628	3	2	2	4	2	1			1	1	2	0	1	1	1	1	2	60	0	2	3
1629	3		2	1	1	0	0		1	1	2		2	2	1	2	2	60	0	2	3
1630	4		2	2	1	1	0		1	0	2		2	1	1	2	2	60	0	2	3
1631	3			1	1	0	0		1				2	2	1	2	2	60	0	2	3
1632	4	2	1	3	1	0	1		1	0	2							7	1	2	2
1633	4		1	3	2	0	1		1									60	0	2	2
1634	3	2	1	1	2	1	0		1				2	2	2	1	2	15	1	2	3
1635	3	2	1	2	2	1	0		1				2	1	1	1	2	9	1	2	3
1636	4		1	3	1	1	1		1									11	1	2	2
1637	3	2	2	2	1	1	0		1				2	2	1	2	2	20	1	2	3
1638	4	2	1	2	2	0	0		1	1	2	0	1	2	2	1	1	60	0	2	3
1639	2			1	2	0	0		1									60	0	2	2
1640	3			3	1	0	1		1				2	2	2	1	1	60	0	2	3
1641	4		1	2	1	1			1				2	1	2	2	2	60	0	2	3
1642	4	2	1	2	2	0			1	0	2		1	1	1	2	1	60	0	2	3
1643	3	2	1	1	1	0	0		1	1	2	0	1	2	2	1	1	29	1	2	3
1644	2	1	1	2	2	0	1		1	1	2		1	2	2	1	2	6	1	2	3
1645	1	2	1	1	2	0	0		1				1	2	2	1	2	13	1	2	3
1646	4		1	3	2	1	1		1	0	2	0	2	1	2	1	1	60	0	2	3
1647	3			4	2	0	0		1	1	2	0	1	2	2	1	1	60	0	2	3
1648	3	1	2	2	1	0	1	1	1				2	1	2	1	2	60	0	2	3
1649	3		2	1	1	1	0		1				1	1	2	2	2	60	0	2	3
1650	3			2	2	0	1		1	1	2		1	2	2	1	2	60	0	2	3
1651	2	2	2	2	1	0	1		1	0	2	0	2	1	1	1	2	60	0	2	3
1652	3		2	2	1	0			1				1	1	1	1	2	60	0	2	3
1653	3		1	2	1	1	1		1				1	2	2	1	1	60	0	2	3
1654	4	2	1	3	1	0	0		1				2	1	2	2	2	60	0	2	3
1655	4	2	1	2	1	0	1		1				2	1	2	2	2	20	1	2	3
1656	4	2	1	1	1	0	0		1	0	2	0						60	0	2	2
1657	3		2	2	1	0	1	2	1				1	2	2	1	1	60	0	2	3
1658	3		1	3	2	1	0		1				2	2	2	1	2	60	0	2	3
1659	3		1	2	1	0	1		1				2	2	1	1	2	60	0	2	3
1660	4	2	1	1	1	0	1		1	1	2		1	1	1	1	2	34	1	2	3
1661	4	1	1	3	1	1	1		1	0	1	0	2	1	2	1	2	60	0	2	3
1662	4	1	1	4	1	1	0		1				2	2	2	1	1	60	0	2	3
1663	4		2	3	2	0	0		1				2	2	1	1	1	60	0	2	3
1664	3	2	1	2	1	1			1				1	2	2	1	2	60	0	2	3
1665	4	1		3	1	0	0		1				2	2	2	1	2	60	0	2	3
1666	3	2	1	1	2	0	1		1				1	1	2	1	2	60	0	2	3
1667	4			2	2	1	0		1	1	2	1	1	2	2	1	2	60	0	2	3
1668	4			1	1	1	1		1	0	1	0	2	2	2	1	1	60	0	2	3
1669	1	2	2	1	2	1	0		1				2	1	1	1	2	60	0	2	3
1670	3		1	1	2	0	1		2	0	1	0		1	2	2	2	60	0	2	2
1671	4			3	1	0	0	1	1				1	2	2	2	1	60	0	2	3
1672	4		1	2	1	0	0		1				2	2	2	1	2	60	1	2	3
1673	3		1		1	0	1		1									60	0	2	2
1674	3		1	1	1	1	1		1	1	2	0	1	1	2	1	2	60	0	2	3
1675	3		1	2	1	1	1		1									60	0	2	2
1676	3		1	3	1	1	0	2	1				2	2	2	2	1	60	0	2	3
1677	3	2	2	1	1	0	0		1				1	2	2	2	1	60	0	2	3
1678	4	2	1	2	1	0	0		1				2	2	2	1	1	60	0	2	3
1679	3	2	1		2	0	0		1				2	1	2	1	2	28	1	2	3
1680	3	2	1	1	2	1	1		1				2	1	1	1	1	25	1	2	3
1681	2		2	1	1	0	0		1				2	2	1	1	2	60	0	2	3
1682	4	2	1	1	1	0	1		1				2	1	2	1	2	40	1	2	3
1683	4			2	1	1	0		1				2	2	2	1	1	60	0	2	3
1684	3	1	1	1	1	0	0		1				2	2	1	1	2	60	0	2	3
1685	3	2	1	2	2	0	0		1	1	2		1	1	1	1	2	12	1	2	3
1686	1	2	1	1	2	0	0		1	0			2	2	1	1	2	60	0	2	3
1687	4	2	1	1	1	0	0		1				2	2	1	1	1	60	0	2	3
1688	4		2	4	2	1	0		1				1	2	2	1	2	3	1	2	3
1689	3	2	2	1	1	0	1		1	0	2		1	2	2	1	1	60	0	2	3
1690	3	1	1	2	2	0	1		1				2	1	1	1	1	60	0	2	3
1691	4		1	3	1	0	0		1				2	2	2	1	1	60	0	2	3
1692	3		1	2	1	1	0		1	1	2	0	1	1	1	1	2	60	0	2	3
1693	3	2	1	4	2	1	0		1				2	1	1	1	1	35	1	2	3
1694	3	2	1	1	1	0			1				1	1	2	1	2	43	1	2	3
1695	3		2	2	1	0	1		1	1	2	0	2	2	1	1	2	60	0	2	3
1696	4		1	1	1	0	1		1									8	1	2	2
1697	3			2	1	1	0	1	1	0	1	0	2	2	2	1	2	60	0	2	3
1698	3	2	1	2	1	0	1		1				2	1	2	1	1	60	0	2	3
1699	3			3	1	1	1		1				2	1	1	1	1	60	0	2	3
1700	3	2	2	2	2	1	0	1	1	0								60	0	2	2
1701	3		2	1	1	0			3				1	1	1	1	2	60	0	2	3
1702	3		1	2	1	0	0		1				2	2	2	1	1	60	0	2	3
1703	4		2	2	1	0	1		1				2	2	2	1	1	60	0	2	3
1704	4			2	1	0	0		1				2	2	1	1	2	60	0	2	3
1705	3		1	2	2	0	0		1				2	2	2	1	1	60	0	2	3
1706	2		2	1	1	0	0		1	1	2		1	2	1	1	1	60	0	2	3
1707	4		1	3	1	0	1		1				1	2	2	1	1	60	0	2	3
1708	3		2	1	1	0			1				1	2	1	1	1	60	0	2	3
1709	2	2	1	1	2	0	0		3									60	0	2	2
1710	2	1		2	1	0	0		1				1	2	2	1	1	60	0	2	3
1711	3	2	2	1	1	1			1	1	2		1	1	1	1	2	60	0	2	3
1712	3	1	2	2	1	1	1		1	1	2		1	1	1	1	2	23	1	2	3
1713	4	2	1	3	1	0	1		1				2	1	1	1	2	60	0	2	3
1714	4	2	1	4	1	0			1				1	1	1	1	2	33	1	2	3
1715	4		1	3	1	0	0		3				1	2	2	1	2	60	0	2	3
1716	3		2	1	2	0	0		1	1	2	0	2	2	1	1	2	60	0	2	3
1717	3	2	1	2	2	1	1	2	3	1	2		1	2	2	1	2	40	1	2	3
1718	3		1	2	1	0			1	1	2		2	2	2	1	2		1	2	1
1719	3		1	2	1	0	1	2	3				2	2	1	1	2	60	0	2	3
1720	4		1	1	2	0	0		1				2	2	2	1	1	60	0	2	3
1721	3	2	2	2	1	1	1		1				2	1	1	1	2	27	1	2	3
1722	3			1	2	0	0		1				2	2	2	1	2	60	0	2	3
1723	1	2	1	1	1	0	0		1				1	1	1	1	2	8	1	2	3
1724	2			2	2	0	1		2	0	2		1	1	1	1	2	60	0	2	3
1725	1			2	1	1	1		1	1		0	2	1	1	1	2	60	0	2	3
1726	2			2	2	0	0		1	0	2		2	2	1	1	2	60	0	2	3
1727	4		1	3	1	1	0		1				2	1	1	1	2	60	0	2	3
1728	2	2	1	1	2	0	0		1	1	2	1						60	0	2	2
1729	4	1	2	3	1	1	1	2	1	0			2	1	2	1	2	60	0	2	3
1730	2		2	2	2	0	1		1				1	1	1	1	2	60	0	2	3
1731	4		1	1	2	1	1		1	1	2	0						60	0	2	2
1732	3	2	1	2	1	0	0	2	1				2	2	2	1	1	60	0	2	3
1733	2	2	1	2	1	0	1		3				1	1	1	1	1	60	0	2	3
1734	1			2	1	0	1		1	1	2	1	2	2	2	1	2	60	0	2	3
1735	2		1	2	2	0	1		1				2	1	2	1	2	60	0	2	3
1736	2		2	1	1	1	1		1				2	2	2	1	1	60	0	2	3
1737	4		1	3	1	0	1		1				2	2	2	1	2	18	1	2	3
1738	4	1	1	3	1	1	1		3				2	1	2	1	2	25	1	2	3
1739	3		2	2	2	0	0		1				2	2	2	1	2	60	0	2	3
1740	2		1	2	2	0	1		1				2	1	2	1	1	60	0	2	3
1741	3	2	2	2	1	1	0		1	1	2		2	2	2	1	2	60	0	2	3
1742	3		2	4	1	0	0		3				2	2	1	1	1	60	0	2	3
1743	3		1	2	2	1	0		3				2	2	1	1	2	60	0	2	3
1744	4		1	2	1	0	0		3				1	2	2	1	1	60	0	2	3
1745	4	2	2	3	1	0	0		3									60	0	2	2
1746	2		2	1	1	0	0		3				1	2	2	1	1	60	0	2	3
1747	4		2	4	1	0	0		1				1	2	2	1	1	60	0	2	3
1748	4		2	2	1	0	1		3				2	1	1	1	2	60	0	2	3
1749	4		1	1	1	0	0		1				1	2	2	1	1	60	0	2	3
1750	4			2	1	0	0		1				1	2	2	1	1	60	0	2	3
1751	3		1	2	2	1	0		1				2	2	2	1	2	60	0	2	3
1752	3	2		2	1	1	0		1				2	2	2	1	2	60	0	2	3
1753	3			1	1	1	0		1									60	0	2	2
1754	4			1	1	1	0	2	1				2	2	2	1	2	60	0	2	3
1755	1			2	1	0	0		3	1	2	0	2	2	2	1	2	60	0	2	3
1756	4			3	1	1	0		1	0	2	0						60	0	2	2
1757	4		1	3	1	1	0	1	3				2	2	2	1	2	60	0	2	3
1758	2		2	2	2	1			1				1	1	1	2	2		1	2	1
1759	3	1	2	1	1	1		2	3				1	1	1	2	1	60	0	2	3
1760	4	2	1		1	0	0		1	0	2		2	1	1	1	2	60	0	2	3
1761	4		1	2	2	1	1		3	1	2	0	2	1	2	2	2	60	0	2	3
1762	4		1	3	2	0	1		3										1	2	1
1763	3	2	1	2	2	1	0	1	1				2	1	1	1	2	60	0	2	3
1764	3		2	2	1	0	1		1	1	2		1	2		1	1	60	0	2	3
1765	3	2	1	1	1	0			1									3	1	2	2
1766	3		2	2	1	0	0		3				2	2	1	2	2	56	1	2	3
1767	2	2	2	2	1	1	0		1				2	2	1	2	2	60	0	2	3
1768	3		1	2	1	1	0		1				2	2	1	2	2	60	0	2	3
1769	3		2	2	1	0	0		1				2	2		1	2	60	0	2	3
1770	3		2	2	2	0	0		1				2	2	1	1	2	60	0	2	3
1771	4	2	1	2	2	1	1		2	1		0	1	1	1	2	2	60	0	2	3
1772	2		2	2	1	0	0		1				2	2	1	1	2	60	0	2	3
1773	4			4	1	1	1		1				2	2	1	1	2	60	0	2	3
1774	2	2	1	2	2	1	1		1	1	2		1	1	1	1	1	60	0	2	3
1775	2	2	1	2	2	1	1	2	1				1	1		1	2	60	0	2	3
1776	3		2	2	2	1	0		3	0	2		2	2		1	2	60	0	2	3
1777	2			2	1	0			1				1	1		1	2	60	0	2	3
1778	2		2	2	1	0	1		1				2	2		1	2	60	0	2	3
1779	2		1	2	2	0	0		1				2	2		1	1	60	0	2	3
1780	3		1	1	1	0	0		3	1	2		2	1	1	1	2	12	1	2	3
1781	4	2	1	2	2	0	0		1	0	2	0						60	0	2	2
1782	4	2	2	2	2	0	0	2	1				2	2		1	1	60	0	2	3
1783	3	1	2	2	2	1	0		1	0	2	0	1	1		1	2	60	0	2	3
1784	4	2	1		1	1	1	1	3	0	2		2	1		1	2	60	0	2	3
1785	3	2	1	2	2	0	1		1				1	2		1	2	60	0	2	3
1786	3			2	2	0	1	2	1	0	2	1						60	0	2	2
1787	2	2	1	2	1	1	1	2	1	1	2	1						2	1	2	2
1788	3	2	1		2	0	1	2	1				2	1	1	1	2	60	0	2	3
1789	4		1	1	1	1	1		1				2	2		1	1	60	0	2	3
1790	3	2	2	2	1	1	0		3				1	2		1	1	60	0	2	3
1791	3		1	4	2	0	0		1				2	1	1	2	1	60	0	2	3
1792	3		2	2	1	0	0		1				2	2		2	1	60	0	2	3
1793	3			2	2	1	1		1	1	2	0						60	0	2	2
1794	4		1	4	2	0	0	2	3				2	2	1	2	1	60	0	2	3
1795	4		1		1	0	0		1				1	2	1	2	1	60	0	2	3
1796	4		1	2	2	0	0		1	1	2		1	2	1	1	1	60	0	2	3
1797	2		1	1	1	1	0		1	0	2	0	1	1	1	1	2	60	0	2	3
1798	3	2	1	2	2	0	0		1				1	2	1	1	2	60	0	2	3
1799	3	2	1	2	1	1	1		1				1	1		2	2	28	1	2	3
1800	3	1	2	1	2	0	0		1				1	2	1	1	1	60	0	2	3
1801	3		2	2	1	1	0		1				1	2	1	1	1	60	0	2	3
1802	4		1		1	1	0		1	1	2		2	1	1	1	1	60	0	2	3
1803	4	2	1	2	1	0	0		1				2	2	1	1	2	60	0	2	3
1804	3	2	2	2	1	0	1		1				1	1	2	1	2	60	0	2	3
1805	4	2	2	1	1	1	1		3				2	1		2	2		1	2	1
1806	4		1	3	2	1	1		3				1	1		2	2	60	0	2	3
1807	3			2	2	0	1		1				2	2	1	1	1	60	0	2	3
1808	3		1	4	1	1	1		3				1	1		1	2	60	0	2	3
1809	3		1	2	1	1	1		1									60	0	2	2
1810	4		1	3	1	0	0		1									60	0	2	2
1811	4	2	1		2	0	1		1				1	1		2	2	60	0	2	3
1812	3			2	1	0	0		1	0	2	0	2	2	1	2	1	60	0	2	3
1813	4	2	1	2	2	0	1		1				2	1		1	2	60	0	2	3
1814	4		1	2	1	1	0		3				1	2	1	1	1	6	1	2	3
1815	3	2	1	2	2	0	0		1		2		2	2	1	1	1	60	0	2	3
1816	4	2	2	3	1	0	0		1				2	2	1	1	2	60	0	2	3
1817	3		1	1	2	1	1		1	1	2		2	1	1	1	2	60	0	2	3
1818	4		1	4	1	0	0		1				2	2	1		2	60	0	2	3
1819	3	1	2	2	1	1	1		1	1	2	0						60	0	2	2
1820	3	2	1	2	1	1	0	2	1	1	2		2	1	1	1	2	60	0	2	3
1821	3			1	1	0	0		1				2	2	1		1	60	0	2	3
1822	3		1	2	1	1	0		3				2	2	1		2	60	0	2	3
1823	4		1	2	1	1	0		1	0	2		2	1	1	1	2	60	0	2	3
1824	3	2	1	2	1	1	0		1	1	2		2	1			2	60	0	2	3
1825	3	2	1	2	2	0	1		3				2	1			1	60	0	2	3
1826	4	1	1	1	2	1	0		1	0			2	1			2	60	0	2	3
1827	3	1	1	1	2	1	1		1				1	1	1	1	2	60	0	2	3
1828	4		2	3	1	0	0		1				2	1	1	1	2	60	0	2	3
1829	3		1	2	2	0	0		1	0	1	0	2	1	1	2	2	60	0	2	3
1830	2	2	1	2	1	0	1	1	1				2	1	1	1	2	60	0	2	3
1831	2		1	2	2	0	1		1									60	0	2	2
1832	3			3	1	0	0		1				1	1	1	1	2	60	0	2	3
1833	3	2	1		2	0	0		1				2	1	1	2	1	60	0	2	3
1834	3		1	2	1	1	1		1				2	1	1	1	2	60	0	2	3
1835	3	2	2	2	1	1	0		1				2	1	1	2	1	60	0	2	3
1836	4		1	1	2	0	1		1				1	1	1	1	2	60	0	2	3
1837	4	2	1	2	1	0	1		1				2	1	1	1	2	60	0	2	3
1838	4		2	2	1	1	0		1				1	1		1	2	60	0	2	3
1839	4		2	3	1	0	1		3				1	1		2	1	60	0	2	3
1840	3		2	2	1	1	0		1				2	1	1	2	1	60	0	2	3
1841	4		1	3	1	1	0		3									60	0	2	2
1842	4	1	2	2	1	0	1		1				2	1		1	2	60	0	2	3
1843	2		2	2	1	1	0		1				2	1	1	1	1	60	0	2	3
1844	3			3	1	1	0		1				2	1	1	2	2	60	0	2	3
1845	3	1	2	2	1	0	1		3	0	2		1	1		1	2	60	0	2	3
1846	2		1	2	2	1	0		1				1	1		1	2	13	1	2	3
1847	4	2	1	2	2	0	1		1				2	1	1	1	2	60	0	2	3
1848	4		1	1	2	0	1		1				1	1	1	1	2	60	0	2	3
1849	3		2	2	2	0	0		3				1	2		1	2	60	0	2	3
1850	3		2	1	1	1	1		1	1	2	0	1	1	1	1	1	60	0	2	3
1851	3	1	1	2	1	0	1		3				2	2		2	1	60	0	2	3
1852	4	2	1	3	1	0	1		1				1	2		1	1	60	0	2	3
1853	4		1	1	1	1	1		1				1	1	1	1	1	60	0	2	3
1854	3		2	4	1	0	0		1				2	2		2	1	60	0	2	3
1855	4		2		1	0	0		1				2	2	1	2	1	60	0	2	3
1856	3	2	1	2	1	0			1				1	1	1	2	2	60	0	2	3
1857	4		1	2	2	1	0		1				2	2	1	1	1	60	0	2	3
1858	3		2	2	2	0	1		1				2	2	1	1	1	60	0	2	3
1859	2	2		2	1	0	0		3				2	1	1	1	2	60	0	2	3
1860	3	2	1	2	1	0	1		1	1	2		1	1	1	1	2	60	0	2	3
1861	4		1	3	1	1	0		3				2	2	1	2	1	60	0	2	3
1862	3			2	1	0	0		1				2	2	1	1	1	60	0	2	3
1863	3		2	2	1	1	0		1				1	2	1	2	2	60	0	2	3
1864	3		2	2	2	1	1		1	1	2	0	1	2	1	1	1		1	2	1
1865	4	2	2	3	1	1	1	2	1	1	2		2	1	1	2	2	18	1	2	3
1866	3		2	2	1	1	1		3				2	2	1	2	2	60	0	2	3
1867	3		1	1	1	1	0		1				1	2		2	1	60	0	2	3
1868	3			2	1	1	1		2				1	1	1	2	1	60	0	2	3
1869	3		2	2	1	0	0		1				2	2	1	2	2	60	0	2	3
1870	3		1	2	1	0	0		1				2	2	1	1	2	60	0	2	3
1871	3	2	1	2	1	0	0		1	1	2	0	1	1		1	1	60	0	2	3
1872	3			1	2	0	0	2	1				2	1		2	2	60	0	2	3
1873	3		2	2	1	0	0		2	0	2							60	0	2	2
1874	3			2	2	1	1		1				1	1	1	1	2	60	0	2	3
1875	3	2	1	2	2	0	1		1	0	1	0						60	0	2	2
1876	3	2	2	2	2	1	0	1	3				2	1	1	1	2	60	0	2	3
1877	3		1	1	2	1	1		1	0	2		2	1		2	1	60	0	2	3
1878	3	2	2	2	1	1			1		1		1	1	1	1	2	60	0	2	3
1879	4	2	1	2	1	1	0		1				2	1		2	2	60	0	2	3
1880	3		2	2	2	0	1		3	0	2	0	2	1		1	2	60	0	2	3
1881	3	2	2	2	2	1	1	1	1				1	1		2	2	60	0	2	3
1882	3		2	2	1	1	0		1	0	1	0						60	0	2	2
1883	3		2	2	1	0	0		1	0	1	0						60	0	2	2
1884	3	2	1	2	2	1		1	3				1	1	1	2	2	32	1	2	3
1885	3		2	2	2	1	1		1	0	1	0	2	2	1	2	2	60	0	2	3
1886	3	2	1	2	1	0	1	1	1	1	2		1	2		1	2	16	1	2	3
1887	3				1	0	0		1	1			2	2		2	1	60	0	2	3
1888	3		2	3	1	0	0		1				1	2		1	2	60	0	2	3
1889	3	2	1	2	2	1	1		1				1	1		1	2	60	0	2	3
1890	3	2	1	1	2	0	0		1				2	1	1	1	2	60	0	2	3
1891	4				1	0	0		2				2	2	1	2	2	60	0	2	3
1892	4		1	3	1	1	0		1									60	0	2	2
1893	4		2	2	1	1	0		1				1	2	1	1	1	60	0	2	3
1894	4		1	3	1	1	1		1	1	2		2	2	1	1	2		1	2	1
1895	3			1	1	0	0	2	1									60	0	2	2
1896	4	2	2	4	1	1	0		1				2	2	2	1	2	60	0	2	3
1897	2				2	0	1		1	1	2		1	1	2	1	2	33	1	2	3
1898	4				1	0	0		3				2	2	1	2	1	60	0	2	3
1899	3		1	1	1	1	1		1	1	2							60	0	2	2
1900	4	2	1	1	1	0	1		1									60	0	2	2
1901	4		2	3	1	1	0		1				2	2	1	2	2	60	0	2	3
1902	3		1	1	2	0	0		1	1	2							60	0	2	2
1903	3	2		1	2	0	1		1	1	2		1	2	1	1	2		1	2	1
1904	3	2	2	2	1	1	0	2	3				2	2	1	2	2	60	0	2	3
1905	3		1	2	1	1	1		1				1	1	1	1	2	60	0	2	3
1906	4				1	1	0		1	0	1	0	2	2		2	1	60	0	2	3
1907	3			2	1	1	0		1				2	2		1	2	60	0	2	3
1908	4		1	3	1	0	0		1				2	2		2	1	60	0	2	3
1909	3			2	2	0	0		1				2	2		1	2	60	0	2	3
1910	3		1	2	2	0	0		1	1	2							60	0	2	2
1911	4		1	2	2	1	1		1	1	2		2	2		1	2	60	0	2	3
1912	4		1	3	1	0	0		1				2	2	1	2	1	60	0	2	3
1913	4		1	2	2	1	1		1	0	2		1	1		1	2	60	0	2	3
1914	3	2	2		1	0	1		1	1	2	0	2	2	2	1	1	60	0	2	3
1915	3			1	1	0	0		1				1	2	2	1	1	60	0	2	3
1916	3	2	1	2	2	0			1	1	2		2	1	2	1	2	10	1	2	3
1917	3			1	2	1	0		3				1	2		1	1		1	2	1
1918	3	2	1	2	2	1	1	1	1	0	1	0	2	1	2	1	2	60	0	2	3
1919	4	2	2	1	1	1	1		1				2	1	2	2	2	21	1	2	3
1920	3			1	1	0	1		1				2	1	2	1	2	60	0	2	3
1921	2		1	2	1	0	1		1				2	1	1	1	2	60	0	2	3
1922	3	2	1	2	1	0	0		1				1	1	1	1	2	51	1	2	3
1923	4		1	3	2	1	1		3				1	1	2	2	2	60	0	2	3
1924	4		1	3	1	1	0		3			0	2	2	1	1	2	60	0	2	3
1925	3	2	2	2	2	0	0		1	1	2	0	2	1	2	1	2		1	2	1
1926	2	2	1	2	2	0	1	2	1	1	2		1	1	1	1	2	15	1	2	3
1927	4		1	2	1	0	1		1	1	2	0	2	1	1	1	1	60	0	2	3
1928	3	2	1		1	0	0		1	0	2		1	2	2	1	2	60	0	2	3
1929	4	2	1	2	1	1	0		1	0	2	0						5	1	2	2
1930	3	2	1	1	1	1	0	1	1	1	2		2	1	1	2	2	60	0	2	3
1931	3			2	1	0	0		1				2	2	1	2	1	60	0	2	3
1932	3	2	1	2	2	0	1		3	1	1	0	2	2	2	1	2	60	0	2	3
1933	3		1	2	1	0	0	1	1				2	2	2	1	1	60	0	2	3
1934	4		1	3	2	0	1		1				1	1	1	1	2	60	0	2	3
1935	3			2	1	0	0		1				2	2	1	2	1	60	0	2	3
1936	4	2	1	1	1	0	1		1	1	2	1						5	1	2	2
1937	4			3	1	0	0	2	1	1	2							60	0	2	2
1938	4		1	3	1	1	0	2	3				2	2	2	1	2	60	0	2	3
1939	3	2	1	2	1	0	1		1	1	2	1	1	2	2	1	2	16	1	2	3
1940	4		1	2	1	0	0		1	1	2		1	2	2	1	1	60	0	2	3
1941	3	2	2	1	2	1	1		1				2	2	2	1	2	60	0	2	3
1942	3	2	1	2	1	0	1		1				1	1	2	1	2	19	1	2	3
1943	4			3	1	1	0		1				1	2	2	2	1	60	0	2	3
1944	2		2	1	1	0	1		1									60	0	2	2
1945	3	2	1	4	2	0	0	2	1	1	2		1	1	1	1	2	60	0	2	3
1946	3		2	1	1	0	0		1				1	2	2	1	2	5	1	2	3
1947	4		2	1	1	0	0		1				2	2	1	2	2	18	1	2	3
1948	3		1	2	2	0	1		1				2	1	1	1	2	60	0	2	3
1949	4		2	1	1	1	0		3	0	2	0	2	2	2	1	2	60	0	2	3
1950	3	2	1	2	2	0	1		1	1	2	0	1	1	1	1	2	60	0	2	3
1951	3	2	2	3	1	1	1	2	1	1	2		1	1	1	1	2	60	0	2	3
1952	3	2	2	2	2	0	0		1	1			2	1	2	1	2	60	0	2	3
1953	4		1		1	0	0		1									60	0	2	2
1954	3		2	2	2	0	0		1	1	2		1	2	2	1	2		1	2	1
1955	3		1	2	2	0	1	2	1				1	1	2	2	2	60	0	2	3
1956	4		1	2	1	0	1		1				2	2	2	1	1	60	0	2	3
1957	4	1	2	2	1	1			1	0	1	1	1	1	1	1	2	60	0	2	3
1958	4		2	2	1	0	0		1				1	2	1	2	1	60	0	2	3
1959	3	2	1	3	1	1	1		1									1	1	2	2
1960	4	1	1	2	1	1	1	2	1				1	2	2	1	2	13	1	2	3
1961	1	1	1	2	1	0	1		3				2	1	1	1	2	60	0	2	3
1962	3			2	1	0	0		1				2	2	2	2	1	60	0	2	3
1963	4	2	1	3	2	1	1		1	1	2	0	1	1	2	2	2	60	0	2	3
1964	4	2	1	2	1	0	1	2	1	0	2		2	1	2	1	2	60	0	2	3
1965	3	2	1	1	2	0	0		1	0	2	0	2	2	1	2	2	60	0	2	3
1966	3	2	1	1	2	0	0		1	0	2	0	2	2	1	2	2	60	0	2	3
1967	4	2	1	3	2	1	1		3				2	1	2	1	2	12	1	2	3
1968	3	2	1	1	2	1			1	1	2		2	1	2	1	2	40	1	2	3
1969	3			2	1	0	0		3				1	2	2	1	2	60	0	2	3
1970	4			3	1	1	0		1				2	2	2	2	1	60	0	2	3
1971	4	2	1	3	1	1	1		1	0	1	0	1	1	2	2	2	60	0	2	3
1972	4	2	2	3	1	0	1		1	0	1	0	1	1	1	1	2	60	0	2	3
1973	4	2	2		1	1	1		3				2	1	1	1	1	60	0	2	3
1974	4	2	2		1	1	1		2				1	1	2	2	1	60	0	2	3
1975	3		1	2	1	1	0		1				2	1	1	1	2	60	0	2	3
1976	3	1	2	2	1	0	1		1	1	2		2	1	1	1	2	53	1	2	3
1977	1		1	2	2	0	1		3									60	0	2	2
1978	4		1	3	1	0			1				1	1	2	1	2	60	0	2	3
1979	3			2	2	1	1		1		2							60	0	2	2
1980	3	1			1	0		1	2				1	1	1	1	2	60	0	2	3
1981	3		1	4	1	1			2				1	1	1	2	2	60	0	2	3
1982	4			3	2	1	0		1	1	2		2	1	2	1	2	60	0	2	3
1983	3	2			1	0	0		3	0	2	0	2	1	2	1	1	60	0	2	3
1984	3	2	1	2	2	0	0		3				2	1	2	1	1	20	1	2	3
1985	4	2	2	2	1	1	0		1				2	1	2	1	2	60	0	2	3
1986	3	2		1	1	1			3				2	1	2	2	2	54	1	2	3
1987	4		1	3	1	0	0		1				2	1	2	2	1	60	0	2	3
1988	3	2	1	2	2	0			3				1	1	2	2	2	60	0	2	3
1989	3	2	2	1	1	0	1		2				2	1	1	2	1	60	0	2	3
1990	3		1	2	2	0	0		1				2	1	2	1	1	60	0	2	3
1991	3		1	2	2	0			1				2	1	2	2	2	60	0	2	3
1992	3		1	2	1	0	0		3				1	1	1	2	2	60	0	2	3
1993	3		2	2	2	0	0		1				1	1	2	1	1	60	0	2	3
1994	3	1	1	3	2	0	1		3									2	1	2	2
1995	3		1	2	1	0	1		1				1	1	2	1	2	60	0	2	3
1996	4			2	1	0	0		3	0	2	0	2	1	1	2	2	60	0	2	3
1997	2	2			1	0	1		1				1	1	1	1	2	60	0	2	3
1998	4			3	1	0	0		1				1	1	1	1	2	60	0	2	3
1999	4	2	1	2	1	0	1		1				1	1	1	1	1	60	0	2	3
[truncated: 186 more rows]

## Sheet: Plan1
Age	Skin color	Education	Marital status	Place of residence	Smoking	Origin	Clinical stage	Histological type	Lymph node involvement	Tumor Size	Metastasis		Time between diagnosis and treatment	Surgery	Radiotherapy	Chemotherapy	Hormone Therapy	Outcome	Included	Cause of exclusion
1 = 18 - 29	1 = White	1 = < 8 years	1 = Single	1 = Metropolitan Belém	1 = Yes	1 = Public healthcare	1 = I/II	1 = Infiltrating ductal carcinoma	1 = Yes	1 = < 2 cm	1 = Yes	0	1 = < 60 days	1 = Yes	1 = Yes	1 = Yes	1 = Yes		1 = Included	1 = Incomplete ascertainment
2 = 30 - 39	2 = Not white	2 = > 8 years	2 = Married	2 = Interior of Pará	0 = No	0 = Private healthcare	2 = III/IV	2 = Carcinoma in situ	0 = No	2 = > 2 cm	0 = No	1	2 = > 60 days	0 = No	0 = No	0 = No	0 = No		2 = Excluded	2= Uncompleted clinical information
3 = 40 - 59			3 = Widowed					3 = Others				9								3 = Absence information about patient's clinical stage at diagnosis
4 = > 60			4 = Divorced
